# Supplementary material for: A revision of Japanese species of the genus Psammoecus Latreille (Coleoptera, Silvanidae)
Source: Zookeys. 2014 Apr 17;(403):15–45. doi: 10.3897/zookeys.403.7145 (PMC4023238; doi:10.3897/zookeys.403.7145)
Supplement: XML Treatment for Psammoecus bipunctatus [file zookeys.403.7145-treatment2.xml]

<!DOCTYPE tp:taxon-treatment
  PUBLIC "-//TaxonX//DTD Taxonomic Treatment Publishing DTD v0 20100105//EN" "tax-treatment-NSO.dtd">
<tp:taxon-treatment xmlns:tp="http://www.plazi.org/taxpub"><tp:treatment-meta><mixed-citation publication-type="journal"><person-group><name><surname>Yoshida</surname><given-names>Takahiro</given-names></name><name><surname>Hirowatari</surname><given-names>Toshiya</given-names></name></person-group><article-title>A revision of Japanese species of the genus <italic>Psammoecus</italic> Latreille (Coleoptera, Silvanidae)</article-title><source>Zookeys</source><day>17</day><month>4</month><year>2014</year><volume>2014</volume><issue>403</issue><fpage>15</fpage><lpage>45</lpage><pub-id pub-id-type="doi">10.3897/zookeys.403.7145</pub-id></mixed-citation></tp:treatment-meta><tp:nomenclature><tp:taxon-name>
                            <tp:taxon-name-part taxon-name-part-type="genus">Psammoecus</tp:taxon-name-part>
                            <tp:taxon-name-part taxon-name-part-type="species">bipunctatus</tp:taxon-name-part>
                            <object-id xmlns:xlink="http://www.w3.org/1999/xlink" xlink:type="simple">http://species-id.net/wiki/Psammoecus_bipunctatus</object-id>
                            <object-id xmlns:xlink="http://www.w3.org/1999/xlink" xlink:type="simple">[Japanese name: Futamon-semaru-hiratamushi]</object-id>
                        </tp:taxon-name><tp:taxon-authority>(Fabricius, 1792)</tp:taxon-authority><xref ref-type="fig" rid="F1">Figs 1B</xref><xref ref-type="fig" rid="F4">, 4</xref><xref ref-type="fig" rid="F13">and 13D–F</xref><tp:nomenclature-citation-list><tp:nomenclature-citation><tp:taxon-name>Notoxus bipunctatus</tp:taxon-name><comment> Fabricius, 1792: 212. Type locality: Germania Dom.</comment></tp:nomenclature-citation><tp:nomenclature-citation><tp:taxon-name>Latridius bipunctatus</tp:taxon-name><comment>: Herbst 1793: 10.</comment></tp:nomenclature-citation><tp:nomenclature-citation><tp:taxon-name>Anthicus bipunctatus</tp:taxon-name><comment> Fabricius, 1801: 291.</comment></tp:nomenclature-citation><tp:nomenclature-citation><tp:taxon-name>Psammoecus bipunctatus</tp:taxon-name><comment>: <xref ref-type="bibr" rid="B20">Latreille 1829</xref>: 135. – <xref ref-type="bibr" rid="B32">Schaufuss 1916</xref>: 457, fig. 4 in pl. 14. – <xref ref-type="bibr" rid="B12">Hetschko 1930</xref>: 81. (catalogue) – <xref ref-type="bibr" rid="B11">Halstead et al. 2007</xref> – <xref ref-type="bibr" rid="B13">Hirano 2009</xref>: 63, 64, 82, fig. 3. – <xref ref-type="bibr" rid="B14">Hirano 2010</xref>: 11, 12.</comment></tp:nomenclature-citation><tp:nomenclature-citation><tp:taxon-name>Psammaechus</tp:taxon-name><comment> [sic.] <italic>bipunctatus</italic>: <xref ref-type="bibr" rid="B33">Smith 1851</xref>: 15. (catalogue)</comment></tp:nomenclature-citation></tp:nomenclature-citation-list></tp:nomenclature><tp:treatment-sec sec-type="Diagnosis"><title>Diagnosis.</title><p>This species is similar to <italic><tp:taxon-name>Psammoecus trimaculatus</tp:taxon-name></italic> and <italic><tp:taxon-name>Psammoecus boreas</tp:taxon-name></italic> sp. n., but can be distinguished from the former by the shorter teeth on the lateral margins of the pronotum and from the latter by the shorter body length and the shorter antennae.</p></tp:treatment-sec><tp:treatment-sec sec-type="Description"><title>Description.</title><p><bold>Body length.</bold> 2.25–2.83 mm (n=9).</p><p><bold>Coloration</bold> (<xref ref-type="fig" rid="F1">Fig. 1B</xref>). Head dark brown, gradually darker toward anterior. Pronotum yellowish-brown to reddish-brown. Elytra yellowish-brown with round dark maculae on posterior 1/3, elytral suture dark in posterior half. Elytra of lighter colored specimens with reduced dark maculae and dark areas of elytral suture. Antennae yellowish-brown basally, 9th, 10th and posterior end of 8th antennomeres blackish-brown, 11th (apex) yellowish-brown.</p><p><bold>Head</bold> (<xref ref-type="fig" rid="F4">Fig. 4A, B, C</xref>). Triangular, HW/HL 1.55–2.06; IE/HL 1.03–1.33. Dorsal surface with strong dense punctures, temples and posterior ventral surface also with irregularly dense punctures. Temples well enlarged, immediately narrowing thereafter. Eyes prominent, relatively small. Antennae 1.09–1.20 mm, comparatively thick, short; covered with medium length erect pubescence on each antennomere; approximate ratio of one of examined specimens as follows: 2.6: 1.1: 1.2: 1.1: 1.2: 1.2: 1.1: 1.0: 1.1: 1.0: 1.8 (<xref ref-type="fig" rid="F4">Fig. 4A</xref>).</p><p><bold>Pronotum</bold> (<xref ref-type="fig" rid="F4">Fig. 4B, C</xref>). Roundly subquadrate, PW/PL 1.16–1.24. Dorsal surface with strong moderately dense punctuation, denser than that on ventral surface; some punctures on ventral surface in rows. Pubescence composed of many short setae on dorsal surface and several medium length setae on each lateral margin, distance between medium length setae <!--PageBreak-->approximately regular. Each anterior angle with several very small teeth, each lateral margin with four similarly sized small teeth, the distance between them irregular and variable; each posterior angle with a small tooth, similar in size to those on lateral margins.</p><p><bold>Elytra</bold> (<xref ref-type="fig" rid="F4">Fig. 4E</xref>). Elongate, EW/BL 0.36–0.47. Rows of punctures almost same width as interstices. Pubescence composed of numerous comparatively short setae, without long setae.</p><p><bold>9th abdominal sternite</bold> (<xref ref-type="fig" rid="F13">Fig. 13D</xref>). Strut Y-shaped, cut at anterior 1/3, diverging in posterior 1/4, branches relatively wide, ends of each branch pointed and curved inwards. Lateral sclerites elongate, membranous.</p><p><bold>Aedeagus</bold> (<xref ref-type="fig" rid="F13">Figs 13E and F</xref>). Parameres club-shaped, wide and thick at bases, each apical portion with a long seta, stick-shaped portions with sparse punctuation and several short setae, lateral portions and inner margins of bases with successions of dense punctures, inner margin of bases with numerous short setae. Phallobase enlarged toward posterior margin from posterior 1/3, anterior margin roundly incised, anterior portion extended. Penis flat, wide, narrowed gradually toward apex, apical portion pointed, apical portion of dorsal part with sparse punctures.</p><!--PageBreak--></tp:treatment-sec><tp:treatment-sec sec-type="Specimens examined"><title>Specimens examined.</title><p>JAPAN: [Hokkaido Pref.] 1 male, Takkobu-numa Lake, Kushiro City, 1–IX–2006, T. Yoshida leg. (ELKU); 1 ex., Iwabokki, Kushiro City, 25–VIII–1990, M. Sakai leg. (EUMJ); 6 exs., same locality, 26–VIII–1990, M. Sakai leg. (EUMJ); 1 ex., same locality, 29–VIII–1990, M. Sakai leg. (EUMJ).</p></tp:treatment-sec><tp:treatment-sec sec-type="Distribution"><title>Distribution.</title><p>JAPAN: Hokkaido; Africa; Europe; Russia; Turkestan.</p></tp:treatment-sec><tp:treatment-sec sec-type="Biological notes"><title>Biological notes.</title><p>This species is known to inhabit marshland. <xref ref-type="bibr" rid="B40">Warne (1963)</xref> reported that large numbers of this species were found on <italic><tp:taxon-name>Carex</tp:taxon-name></italic>.</p></tp:treatment-sec><tp:treatment-sec sec-type="Remarks"><title>Remarks.</title><p>The habitat and distribution of this species are unusual in the genus <italic><tp:taxon-name>Psammoecus</tp:taxon-name></italic>. This species inhabits marshland and is distributed in comparatively high latitudes where species richness of <italic><tp:taxon-name>Psammoecus</tp:taxon-name></italic> is poor. Coloration is variable. In the past, four aberrations and two varieties (e.g. <xref ref-type="bibr" rid="B24">Lucas 1843</xref>; <xref ref-type="bibr" rid="B4">Gerhardt 1912</xref>) were described.</p></tp:treatment-sec><tp:treatment-sec><!--Section generated to contain objects referenced in tp:taxon-treatment.--><fig id="F1" position="float" orientation="portrait"><label>Figures 1.</label><caption><p>Habitus of <italic><tp:taxon-name>Psammoecus</tp:taxon-name></italic> spp. <bold>A</bold> <italic><tp:taxon-name>Psammoecus scitus</tp:taxon-name></italic> sp. n., holotype <bold>B</bold> <italic><tp:taxon-name>Psammoecus bipunctatus</tp:taxon-name></italic> (Fabricius, 1792) <bold>C</bold> <italic><tp:taxon-name>Psammoecus trimaculatus</tp:taxon-name></italic> Motschulsky, 1858 <bold>D</bold> <italic><tp:taxon-name>Psammoecus triguttatus</tp:taxon-name></italic> Reitter, 1874, lectotype <bold>E</bold> <italic><tp:taxon-name>Psammoecus labyrinthicus</tp:taxon-name></italic> sp. n., holotype. Scale: 1.0 mm.</p></caption><graphic xmlns:xlink="http://www.w3.org/1999/xlink" xlink:href="zookeys-403-015-g001.jpg" position="float" orientation="portrait" xlink:type="simple"/></fig><fig id="F4" position="float" orientation="portrait"><label>Figures 4.</label><caption><p><italic><tp:taxon-name>Psammoecus bipunctatus</tp:taxon-name></italic> (Fabricius, 1792), male specimen which genital structures were illustrated in this paper. <bold>A</bold> Left antenna <bold>B</bold> head and pronotum of dorsal view <bold>C</bold> head and pronotum of ventral view <bold>D</bold> metaventrite <bold>E</bold> right elytron with rows of punctures and pubescence. Scale: 0.5 mm.</p></caption><graphic xmlns:xlink="http://www.w3.org/1999/xlink" xlink:href="zookeys-403-015-g004.jpg" position="float" orientation="portrait" xlink:type="simple"/></fig><fig id="F13" position="float" orientation="portrait"><label>Figures 13.</label><caption><p>Male genital organs of <italic><tp:taxon-name>Psammoecus</tp:taxon-name></italic> spp. <bold>A–C</bold> <italic><tp:taxon-name>Psammoecus scitus</tp:taxon-name></italic> sp. n., holotype <bold>D–F</bold> <italic><tp:taxon-name>Psammoecus bipunctatus</tp:taxon-name></italic> (Fabricius, 1792) <bold>G–I</bold> <italic><tp:taxon-name>Psammoecus trimaculatus</tp:taxon-name></italic> Motschulsky, 1858 <bold>J–L</bold> <italic><tp:taxon-name>Psammoecus triguttatus</tp:taxon-name></italic> Reitter, 1874, lectotype. <bold>A</bold>, <bold>D</bold>, <bold>G</bold> and <bold>J</bold> 9th abdominal sternite <bold>B</bold>, <bold>C</bold>, <bold>E</bold>, <bold>F</bold>, <bold>H</bold>, <bold>I</bold>, <bold>K</bold> and <bold>L</bold> aedeagus in dorsal (<bold>B</bold>, <bold>E</bold>, <bold>H</bold> and <bold>K</bold>) and lateral (<bold>C</bold>, <bold>F</bold>, <bold>I</bold> and <bold>L</bold>). Abbreviations: PH—phallobase; PA—parameres; PE—penis. Scale: 0.5 mm; a for <bold>A–C</bold>; b for <bold>D–F</bold>; c for <bold>G–I</bold>; d for <bold>J–L.</bold></p></caption><graphic xmlns:xlink="http://www.w3.org/1999/xlink" xlink:href="zookeys-403-015-g013.jpg" position="float" orientation="portrait" xlink:type="simple"/></fig></tp:treatment-sec><ref-list><ref id="B20"><mixed-citation xmlns:xlink="http://www.w3.org/1999/xlink" xlink:type="simple"><person-group><name name-style="western"><surname>Latreille</surname><given-names>PA</given-names></name></person-group> (<year>1829</year>) <chapter-title>Suite et fin des insects</chapter-title>. In: <person-group><name name-style="western"><surname>Cuvier</surname><given-names>G</given-names></name></person-group> (<role>Ed</role>) <source>Le Regne Animal distribué d’après son Organization, pour server de base à l’histoire naturelle des animaux et d’introduction a l’anatomie comparée</source>. <volume>Vol. 5</volume>. <publisher-name>Déterville, Libraire</publisher-name>, <publisher-loc>Paris</publisher-loc>, <lpage>556</lpage> pp.</mixed-citation></ref><ref id="B32"><mixed-citation xmlns:xlink="http://www.w3.org/1999/xlink" xlink:type="simple"><person-group><name name-style="western"><surname>Schaufuss</surname><given-names>C</given-names></name></person-group> (<year>1916</year>) <source>Calwer’s Käferbuch Einführung in die Kenntnis der Käfer Europas.</source><publisher-name>Band I. E. Schweizerbart’sche Verlagsbuchhandlung</publisher-name>, <publisher-loc>Stuttgart</publisher-loc>, <lpage>709</lpage> pp.</mixed-citation></ref><ref id="B12"><mixed-citation xmlns:xlink="http://www.w3.org/1999/xlink" xlink:type="simple"><person-group><name name-style="western"><surname>Hetschko</surname><given-names>A</given-names></name></person-group> (<year>1930</year>) <chapter-title>Fam. Cucujidae</chapter-title>. In: <source>Coleopterorum Catalogus Pars 109</source>. <publisher-name>W. Junk</publisher-name>, <publisher-loc>Berlin</publisher-loc>, <fpage>1</fpage>–<lpage>90</lpage>.</mixed-citation></ref><ref id="B11"><mixed-citation xmlns:xlink="http://www.w3.org/1999/xlink" xlink:type="simple"><person-group><name name-style="western"><surname>Halstead</surname><given-names>DGH</given-names></name><name name-style="western"><surname>Löbl</surname><given-names>I</given-names></name><name name-style="western"><surname>Jelínek</surname><given-names>J</given-names></name></person-group> (<year>2007</year>) <article-title>Silvanidae.</article-title> In: <person-group><name name-style="western"><surname>Löbl</surname><given-names>I</given-names></name><name name-style="western"><surname>Smetana</surname><given-names>A</given-names></name></person-group> (<role>Eds</role>) <source>Catalogue of Palaearctic Coleoptera</source>. <volume>Vol. 4. Elateroidea – Derodontoidea – Bostrichoidea – Lymexyloidea – Cleroidea – Cucujoidea</volume>. <publisher-name>Apollo Books</publisher-name>, <publisher-loc>Stenstrup</publisher-loc>, <fpage>496</fpage>-<lpage>501</lpage>.</mixed-citation></ref><ref id="B13"><mixed-citation xmlns:xlink="http://www.w3.org/1999/xlink" xlink:type="simple"><person-group><name name-style="western"><surname>Hirano</surname><given-names>Y</given-names></name></person-group> (<year>2009</year>) <article-title>Notes on Japanese Silvanidae (Nihonsan hosohiratamushi-ka ni tsuite).</article-title><source>Kanagawa-chûhô</source><volume>168</volume>: <fpage>57</fpage>-<lpage>83</lpage>. <comment>[In Japanese]</comment></mixed-citation></ref><ref id="B14"><mixed-citation xmlns:xlink="http://www.w3.org/1999/xlink" xlink:type="simple"><person-group><name name-style="western"><surname>Hirano</surname><given-names>Y</given-names></name></person-group> (<year>2010</year>) <source>Cucujoidea of Japan Vol.2 Silvanidae, Byturidae, Biphyllidae.</source><publisher-name>Roppon-Ashi Entomological Books</publisher-name>, <publisher-loc>Tokyo</publisher-loc>, <lpage>61</lpage> pp. <comment>[In Japanese, with English title]</comment></mixed-citation></ref><ref id="B33"><mixed-citation xmlns:xlink="http://www.w3.org/1999/xlink" xlink:type="simple"><person-group><name name-style="western"><surname>Smith</surname><given-names>F</given-names></name></person-group> (<year>1851</year>) <article-title>Catalogue of the Cucujidae, &amp;c.</article-title><source>List of the Coleopterous Insects in the Collection of the British Museum</source><volume>1</volume>: <fpage>1</fpage>-<lpage>25</lpage>.</mixed-citation></ref><ref id="B40"><mixed-citation xmlns:xlink="http://www.w3.org/1999/xlink" xlink:type="simple"><person-group><name name-style="western"><surname>Warne</surname><given-names>AC</given-names></name></person-group> (<year>1963</year>) <article-title>The insects of Thriplow meadows.</article-title><source>Nature in Cambridgeshire</source><volume>6</volume>: <fpage>24</fpage>–<lpage>26</lpage>. <ext-link ext-link-type="uri" xlink:href="http://www.natureincambridgeshire.org.uk/volumes/nature-in-cambs-vol-06-1963.pdf" xlink:type="simple">http://www.natureincambridgeshire.org.uk/volumes/nature-in-cambs-vol-06-1963.pdf</ext-link></mixed-citation></ref><ref id="B24"><mixed-citation xmlns:xlink="http://www.w3.org/1999/xlink" xlink:type="simple"><person-group><name name-style="western"><surname>Lucas</surname><given-names>PH</given-names></name></person-group> (<year>1843</year>) <article-title>Note sur quelques nouvelles espèces d’insectes de la famille des Trachélides qui habitent les possessions françaises du nord de l’Afrique. Revue Zoologique, par la Société Cuvierienne; Association Universelle pour l’Avancement de la Zoologie, de l’Anatomie Comparée et de la Palaeontologie; Journal Mensuel. Publié sous la Direction de M.F.-E.</article-title><source>Guérin-Méneville</source><volume>7</volume>: <fpage>145</fpage>-<lpage>147</lpage>.</mixed-citation></ref><ref id="B4"><mixed-citation xmlns:xlink="http://www.w3.org/1999/xlink" xlink:type="simple"><person-group><name name-style="western"><surname>Gerhardt</surname><given-names>J</given-names></name></person-group> (<year>1912</year>) <article-title>Neuheiten der schlesischen Koleopterenfauna aus dem Jahre 1911.</article-title><source>Jahresheft des Vereins für schlesische Insektenkunde zu Breslau</source><volume>5</volume>: <fpage>5</fpage>-<lpage>6</lpage>.</mixed-citation></ref></ref-list></tp:taxon-treatment>
