# Supplementary material for: A revision of Japanese species of the genus Psammoecus Latreille (Coleoptera, Silvanidae)
Source: Zookeys. 2014 Apr 17;(403):15–45. doi: 10.3897/zookeys.403.7145 (PMC4023238; doi:10.3897/zookeys.403.7145)
Supplement: XML Treatment for Psammoecus trimaculatus [file zookeys.403.7145-treatment3.xml]

<!DOCTYPE tp:taxon-treatment
  PUBLIC "-//TaxonX//DTD Taxonomic Treatment Publishing DTD v0 20100105//EN" "tax-treatment-NSO.dtd">
<tp:taxon-treatment xmlns:tp="http://www.plazi.org/taxpub"><tp:treatment-meta><mixed-citation publication-type="journal"><person-group><name><surname>Yoshida</surname><given-names>Takahiro</given-names></name><name><surname>Hirowatari</surname><given-names>Toshiya</given-names></name></person-group><article-title>A revision of Japanese species of the genus <italic>Psammoecus</italic> Latreille (Coleoptera, Silvanidae)</article-title><source>Zookeys</source><day>17</day><month>4</month><year>2014</year><volume>2014</volume><issue>403</issue><fpage>15</fpage><lpage>45</lpage><pub-id pub-id-type="doi">10.3897/zookeys.403.7145</pub-id></mixed-citation></tp:treatment-meta><tp:nomenclature><tp:taxon-name>
                            <tp:taxon-name-part taxon-name-part-type="genus">Psammoecus</tp:taxon-name-part>
                            <tp:taxon-name-part taxon-name-part-type="species">trimaculatus</tp:taxon-name-part>
                            <object-id xmlns:xlink="http://www.w3.org/1999/xlink" xlink:type="simple">http://species-id.net/wiki/Psammoecus_trimaculatus</object-id>
                            <object-id xmlns:xlink="http://www.w3.org/1999/xlink" xlink:type="simple">Japanese name: Mitsumon-semaru-hiratamushi</object-id>
                        </tp:taxon-name><tp:taxon-authority>Motschulsky, 1858</tp:taxon-authority><xref ref-type="fig" rid="F1">Figs 1C</xref><xref ref-type="fig" rid="F5">, 5</xref><xref ref-type="fig" rid="F13">and 13G–I</xref><tp:nomenclature-citation-list><tp:nomenclature-citation><tp:taxon-name>Psammaechus</tp:taxon-name><comment> [sic.] <italic>trimaculatus</italic> Motschulsky, 1858: <italic>Etud. Ent.</italic> 7: 45. Type locality: Sri Lanka; Type deposition: Zoological Museum, Moscow Lomonosov. (referring to <xref ref-type="bibr" rid="B12">Hetschko (1930)</xref>)</comment></tp:nomenclature-citation><tp:nomenclature-citation><tp:taxon-name>Psammoecus trimaculatus</tp:taxon-name><comment>: <xref ref-type="bibr" rid="B41">Waterhouse 1876</xref>: 124. – <xref ref-type="bibr" rid="B28">Reitter 1879</xref>: 509. – <xref ref-type="bibr" rid="B6">Grouvelle 1906</xref>: 125. – <xref ref-type="bibr" rid="B7">Grouvelle 1908</xref>: 476. – <xref ref-type="bibr" rid="B12">Hetschko 1930</xref>: 81. (catalogue) – <xref ref-type="bibr" rid="B15">Hisamatsu 1977</xref>: 21. – <xref ref-type="bibr" rid="B16">Hisamatsu 1982</xref>: 16. – <xref ref-type="bibr" rid="B26">Pal 1985</xref>: 41, Figs 15–29. – <xref ref-type="bibr" rid="B31">Sato 1989</xref>: 377. – <xref ref-type="bibr" rid="B30">Sasaki et al. 2002</xref>: 224. – <xref ref-type="bibr" rid="B11">Halstead et al. 2007</xref> – <xref ref-type="bibr" rid="B13">Hirano 2009</xref>: 66. – <xref ref-type="bibr" rid="B14">Hirano 2010</xref>: 15. – <xref ref-type="bibr" rid="B18">Karner 2012</xref>: 24.</comment></tp:nomenclature-citation><tp:nomenclature-citation><tp:taxon-name>Psammoecus triguttatus</tp:taxon-name><comment>: <xref ref-type="bibr" rid="B13">Hirano 2009</xref>: 64, 65, 66. – <xref ref-type="bibr" rid="B14">Hirano 2010</xref>: 12, 14. (misidentification)</comment></tp:nomenclature-citation></tp:nomenclature-citation-list></tp:nomenclature><tp:treatment-sec sec-type="Diagnosis"><title>Diagnosis.</title><p>This species is closely similar to <italic><tp:taxon-name>Psammoecus triguttatus</tp:taxon-name></italic> and <italic><tp:taxon-name>Psammoecus labyrinthicus</tp:taxon-name></italic> sp. n. but it can be distinguished from the former by the larger basal parameres and the broader distance between the posterior margin of the phallobase and the deepest point of incision of the anterior margin of the phallobase, and from the latter by the larger bases of parameres and the wider protuberances on the inner margins of the branches of the anterior phallobase. The rows of punctures on the elytra of <italic><tp:taxon-name>Psammoecus trimaculatus</tp:taxon-name></italic> (<xref ref-type="fig" rid="F5">Fig. 5E</xref>) are comparatively narrower than in these two closely similar species. However, their external characters, especially their coloration, are variable. These features may cause misidentification.</p></tp:treatment-sec><tp:treatment-sec sec-type="Description"><title>Description.</title><p><bold>Body length.</bold> 2.32–2.96 mm (n=38).</p><p><bold>9th abdominal sternite</bold> (<xref ref-type="fig" rid="F13">Fig. 13G</xref>). Strut Y-shaped, elongate, cut at anterior 3/8, diverging in posterior 1/5, branches relatively wide, narrowed gradually toward apex, ends of each branch curved inward. Lateral sclerites elongate, membranous.</p><p><bold>Aedeagus</bold> (<xref ref-type="fig" rid="F13">Fig. 13H, I</xref>). Parameres hatchet-shaped, inner margin around bases pointed, punctuated sparsely on stick-shaped portions, densely on anterior portions, <!--PageBreak-->a long seta at each apex, numerous short setae on stick-shaped portions and around inner margins of anterior parts. Posterior margin of phallobase rounded, phallobase roundly hollowed, its anterior branches markedly protruding inward. Penis gradually narrowed toward apex, posterior 1/9 flattened, punctuated sparsely on posterior 1/9.</p></tp:treatment-sec><tp:treatment-sec sec-type="Specimens examined"><title>Specimens examined.</title><p>India: [Andhra Pradesh State] 1 ex., Hyderabad, 18–X–1969, T. Ishihara leg. (EUMJ). JAPAN: [Hokkaido Pref.] 1 male, Suehiro, Asahikawa City, 18–IX–2013, T. Yoshida leg. (ELKU); 1 male, Aizankei, Kamikawa Town, 2–IX–1977, A. Oda leg. (EUMJ); 1 ex., Sôunkyo, Kamikawa Town, 4–IX–1977, A. Oda leg. (EUMJ); 1 ex., Chûbisei, Memuro Town, 25–VIII–1995, S. Hisamatsu leg. (EUMJ); 2 exs., Fushimi Marsh, Memuro Town, 25–VIII–1995, S. Hisamatsu leg. (EUMJ). [Aomori Pref.] 1 male, Namioka Ôaza Yoshinoda, Aomori City, 16–IX–2012, K. Ikeuchi leg. (ELKU). [Gifu Pref.] 1 male, Tentoku, Mizunami City, 31–VII–2009, K. Itô leg. (ELKU). [Hyogo Pref.] 1 male, Mt. Mikusa-yama, Inagawa Town, 27–VI–1991, K. Ikeuchi leg. (ELKU). [Wakayama Pref.] 2 males, 3 females &amp; 7 exs., Biwadani, Kinokawa City, 25–IV–2012, T. Yoshida leg. (ELKU). [Kagawa Pref.] 1 male, Yoshima Island, Sakaide City, 10–12–IX–1973, S. Kinoshita leg. (EUMJ). [Tokushima Pref.] 2 males, 2 females &amp; 4 exs., Kamojima-chô, Yoshinogawa City, 4–III–2012, T. Yoshida leg. (ELKU). [Kochi Pref.] 1 male, Godaisan-Park, Kochi City, 21–V–1983, K. Ishida leg. (EUMJ). [Fukuoka Pref.] 1 male, Kitano-chô, Kurume City, 1–VII–2013, T. Yoshida leg. (ELKU). [Kagoshima Pref.] 1 male, Kotoku-gawa, Amami-Ôshima Island, 14–III–1988, M. Satô leg. (EUMJ). <!--PageBreak-->[Okinawa Pref.] 1 male, Yona, Kunigami Village, Okinawa Island, 17–VII–1965, Y. Hori leg. (EUMJ); 1 male, same locality, 19–X–1987, M. Sakai leg. (EUMJ); 1 male &amp; 1 ex., Inaba, Iriomote Island, 9–VIII–1962, M. Satô &amp; Y. Arita leg. (EUMJ).</p></tp:treatment-sec><tp:treatment-sec sec-type="Distribution"><title>Distribution.</title><p>JAPAN: Hokkaido, Honshu, Shikoku, Kyushu, Amami-Ôshima, Okinawa, and Iriomote Islands. (Madagascar recorded by <xref ref-type="bibr" rid="B18">Karner (2012)</xref>; Nepal, India and Bhutan recorded by Pal (1980).)</p></tp:treatment-sec><tp:treatment-sec sec-type="Remarks"><title>Remarks.</title><p>This species was redescribed by Pal (1980) with a description of the larva. It is distributed worldwide except for Europe and North America and common at least in Japan and India (<xref ref-type="bibr" rid="B13">Hirano 2009</xref>; <xref ref-type="bibr" rid="B18">Karner 2012</xref>; Pal 1980).</p><p><xref ref-type="bibr" rid="B13">Hirano (2009)</xref> and <xref ref-type="bibr" rid="B14">Hirano (2010)</xref> illustrated this species as <italic><tp:taxon-name>Psammoecus triguttatus</tp:taxon-name></italic> and suggested that the distribution of <italic><tp:taxon-name>Psammoecus trimaculatus</tp:taxon-name></italic> in Japan is doubtful. In this paper, it is regarded as <italic><tp:taxon-name>Psammoecus trimaculatus</tp:taxon-name></italic> on the basis of comparison of the male genital structure of the species illustrated by <xref ref-type="bibr" rid="B26">Pal (1985)</xref>.</p><p><xref ref-type="bibr" rid="B26">Pal (1985)</xref> gave as the distribution of this species Madagascar, Sri Lanka, Nepal, India, Malaysia, Burma, New Guinea, Australia and Japan, synonymizing the following species with <italic><tp:taxon-name>Psammoecus trimaculatus</tp:taxon-name></italic>: <italic><tp:taxon-name>Telephanus cruciger</tp:taxon-name></italic> Waterhouse, 1876 and <italic><tp:taxon-name>Psammoecus cephalotes</tp:taxon-name></italic> Grouvelle, 1919 from New Guinea, <italic><tp:taxon-name>Cucujus incommodus</tp:taxon-name></italic> Walker, 1859 from Sri Lanka and <italic><tp:taxon-name>Psammoecus ypsilon</tp:taxon-name></italic> Blackburn, 1903 from Australia (<xref ref-type="bibr" rid="B39">Walker 1859</xref>; <xref ref-type="bibr" rid="B41">Waterhouse 1876</xref>; <xref ref-type="bibr" rid="B1">Blackburn 1903</xref>; <xref ref-type="bibr" rid="B8">Grouvelle 1919</xref>). In addition, <xref ref-type="bibr" rid="B38">Thomas and Yamamoto (2007)</xref> recorded this species from Brazil. However, in view of the evidence that at least two other closely similar species have been confused with this species, past records of this species should be reexamined. The specimen figured by <xref ref-type="bibr" rid="B38">Thomas and Yamamoto (2007)</xref> seems to be another species. In this paper, records of this species from outside Japan are recognised from label data described by Pal (1980) and <xref ref-type="bibr" rid="B18">Karner (2012)</xref>, on the basis that they examined the male genital structure.</p></tp:treatment-sec><tp:treatment-sec><!--Section generated to contain objects referenced in tp:taxon-treatment.--><fig id="F1" position="float" orientation="portrait"><label>Figures 1.</label><caption><p>Habitus of <italic><tp:taxon-name>Psammoecus</tp:taxon-name></italic> spp. <bold>A</bold> <italic><tp:taxon-name>Psammoecus scitus</tp:taxon-name></italic> sp. n., holotype <bold>B</bold> <italic><tp:taxon-name>Psammoecus bipunctatus</tp:taxon-name></italic> (Fabricius, 1792) <bold>C</bold> <italic><tp:taxon-name>Psammoecus trimaculatus</tp:taxon-name></italic> Motschulsky, 1858 <bold>D</bold> <italic><tp:taxon-name>Psammoecus triguttatus</tp:taxon-name></italic> Reitter, 1874, lectotype <bold>E</bold> <italic><tp:taxon-name>Psammoecus labyrinthicus</tp:taxon-name></italic> sp. n., holotype. Scale: 1.0 mm.</p></caption><graphic xmlns:xlink="http://www.w3.org/1999/xlink" xlink:href="zookeys-403-015-g001.jpg" position="float" orientation="portrait" xlink:type="simple"/></fig><fig id="F5" position="float" orientation="portrait"><label>Figures 5.</label><caption><p><italic><tp:taxon-name>Psammoecus trimaculatus</tp:taxon-name></italic> Motschulsky, 1858, male specimen which genital structures were illustrated in this paper. <bold>A</bold> Left antenna <bold>B</bold> head and pronotum of dorsal view <bold>C</bold> head and pronotum of ventral view <bold>D</bold> metaventrite <bold>E</bold> right elytron with rows of punctures and pubescence. Scale: 0.5 mm.</p></caption><graphic xmlns:xlink="http://www.w3.org/1999/xlink" xlink:href="zookeys-403-015-g005.jpg" position="float" orientation="portrait" xlink:type="simple"/></fig><fig id="F13" position="float" orientation="portrait"><label>Figures 13.</label><caption><p>Male genital organs of <italic><tp:taxon-name>Psammoecus</tp:taxon-name></italic> spp. <bold>A–C</bold> <italic><tp:taxon-name>Psammoecus scitus</tp:taxon-name></italic> sp. n., holotype <bold>D–F</bold> <italic><tp:taxon-name>Psammoecus bipunctatus</tp:taxon-name></italic> (Fabricius, 1792) <bold>G–I</bold> <italic><tp:taxon-name>Psammoecus trimaculatus</tp:taxon-name></italic> Motschulsky, 1858 <bold>J–L</bold> <italic><tp:taxon-name>Psammoecus triguttatus</tp:taxon-name></italic> Reitter, 1874, lectotype. <bold>A</bold>, <bold>D</bold>, <bold>G</bold> and <bold>J</bold> 9th abdominal sternite <bold>B</bold>, <bold>C</bold>, <bold>E</bold>, <bold>F</bold>, <bold>H</bold>, <bold>I</bold>, <bold>K</bold> and <bold>L</bold> aedeagus in dorsal (<bold>B</bold>, <bold>E</bold>, <bold>H</bold> and <bold>K</bold>) and lateral (<bold>C</bold>, <bold>F</bold>, <bold>I</bold> and <bold>L</bold>). Abbreviations: PH—phallobase; PA—parameres; PE—penis. Scale: 0.5 mm; a for <bold>A–C</bold>; b for <bold>D–F</bold>; c for <bold>G–I</bold>; d for <bold>J–L.</bold></p></caption><graphic xmlns:xlink="http://www.w3.org/1999/xlink" xlink:href="zookeys-403-015-g013.jpg" position="float" orientation="portrait" xlink:type="simple"/></fig></tp:treatment-sec><ref-list><ref id="B12"><mixed-citation xmlns:xlink="http://www.w3.org/1999/xlink" xlink:type="simple"><person-group><name name-style="western"><surname>Hetschko</surname><given-names>A</given-names></name></person-group> (<year>1930</year>) <chapter-title>Fam. Cucujidae</chapter-title>. In: <source>Coleopterorum Catalogus Pars 109</source>. <publisher-name>W. Junk</publisher-name>, <publisher-loc>Berlin</publisher-loc>, <fpage>1</fpage>–<lpage>90</lpage>.</mixed-citation></ref><ref id="B41"><mixed-citation xmlns:xlink="http://www.w3.org/1999/xlink" xlink:type="simple"><person-group><name name-style="western"><surname>Waterhouse</surname><given-names>CO</given-names></name></person-group> (<year>1876</year>) <article-title>Descriptions of new Cucujidae and Cleridae.</article-title><source>The Entomologist’s Monthly Magazine</source><volume>13</volume>: <fpage>118</fpage>-<lpage>126</lpage>.</mixed-citation></ref><ref id="B28"><mixed-citation xmlns:xlink="http://www.w3.org/1999/xlink" xlink:type="simple"><person-group><name name-style="western"><surname>Reitter</surname><given-names>E</given-names></name></person-group> (<year>1879</year>) <article-title>Beitrag zur Synonymie der Coleopteren.</article-title><source>Verhandlungen der Kaiserlich-Königlichen Zoologisch-Botanischen Gesellschaft in Wien</source>, <volume>29</volume>, <fpage>507</fpage>–<lpage>512</lpage>.</mixed-citation></ref><ref id="B6"><mixed-citation xmlns:xlink="http://www.w3.org/1999/xlink" xlink:type="simple"><person-group><name name-style="western"><surname>Grouvelle</surname><given-names>A</given-names></name></person-group> (<year>1906</year>) <article-title>Contribution a l’étude des coléopteères de Madagascar Nitidulidae, Colydiidae, Cucujidae, Monotomidae, Cryptophagidae, Mycetophagidae, Dryopidae, Heteroceridae.</article-title><source>Annales de la Société Entomologique de France</source><volume>75</volume>: <fpage>67</fpage>-<lpage>144</lpage>.</mixed-citation></ref><ref id="B7"><mixed-citation xmlns:xlink="http://www.w3.org/1999/xlink" xlink:type="simple"><person-group><name name-style="western"><surname>Grouvelle</surname><given-names>A</given-names></name></person-group> (<year>1908</year>) <article-title>Coléoptères de la région Indienne. Rhysodidae, Trogositidae, Nitidulidae, Colydiidae, Cucujidae.</article-title><source>Annales de la Société Entomologique de France</source><volume>77</volume>: <fpage>315</fpage>-<lpage>495</lpage>.</mixed-citation></ref><ref id="B15"><mixed-citation xmlns:xlink="http://www.w3.org/1999/xlink" xlink:type="simple"><person-group><name name-style="western"><surname>Hisamatsu</surname><given-names>S</given-names></name></person-group> (<year>1977</year>) <article-title>Some notes of clavicorn beetles from Hiroshima Prefecture (Hiroshima-ken san kyuukakugun kochu note).</article-title><source>Hiroshima Mushi-no-kai Kaiho</source><volume>16</volume>: <fpage>207</fpage>-<lpage>209</lpage>. [In Japanese]</mixed-citation></ref><ref id="B16"><mixed-citation xmlns:xlink="http://www.w3.org/1999/xlink" xlink:type="simple"><person-group><name name-style="western"><surname>Hisamatsu</surname><given-names>S</given-names></name></person-group> (<year>1982</year>) <article-title>Some clavicorn beetles from Nepal (Coleoptera).</article-title><source>Transaction of the Shikoku Entomological Society</source><volume>16</volume>: <fpage>15</fpage>-<lpage>17</lpage>.</mixed-citation></ref><ref id="B26"><mixed-citation xmlns:xlink="http://www.w3.org/1999/xlink" xlink:type="simple"><person-group><name name-style="western"><surname>Pal</surname><given-names>TK</given-names></name></person-group> (<year>1985</year>) <article-title>A revision of Indian <italic>Psammoecus</italic> Latreille (Coleoptera: Silvanidae).</article-title><source>Records of the Zoological Survey of India</source><volume>71</volume>: <fpage>1</fpage>-<lpage>54</lpage>.</mixed-citation></ref><ref id="B31"><mixed-citation xmlns:xlink="http://www.w3.org/1999/xlink" xlink:type="simple"><person-group><name name-style="western"><surname>Sato</surname><given-names>M</given-names></name></person-group> (<year>1989</year>) <article-title>Coleoptera.</article-title> In: <person-group><name name-style="western"><surname>Hirashima</surname><given-names>Y</given-names></name></person-group> (<role>Ed</role>) <source>A Check List of Japanese Insects</source><volume>I</volume>. <publisher-name>Entomological Laboratory, Faculty of Agriculture, Kyushu University</publisher-name>, <publisher-loc>Fukuoka</publisher-loc>, <fpage>197</fpage>-<lpage>538</lpage>. [In Japanese]</mixed-citation></ref><ref id="B30"><mixed-citation xmlns:xlink="http://www.w3.org/1999/xlink" xlink:type="simple"><person-group><name name-style="western"><surname>Sasaki</surname><given-names>T</given-names></name><name name-style="western"><surname>Kimura</surname><given-names>M</given-names></name><name name-style="western"><surname>Kawamura</surname><given-names>F</given-names></name></person-group> (<year>2002</year>) <article-title>Coleoptera.</article-title> In: <person-group><name name-style="western"><surname>Azuma</surname><given-names>S</given-names></name></person-group> (<role>Ed</role>) <source>Check List of the Insect of the Ryukyu Islands</source> (<edition>Second Edition</edition>). <publisher-name>The Biological Society of Okinawa</publisher-name>, <publisher-loc>Nishihara</publisher-loc>, <fpage>157</fpage>-<lpage>284</lpage>. [In Japanese, with English title]</mixed-citation></ref><ref id="B11"><mixed-citation xmlns:xlink="http://www.w3.org/1999/xlink" xlink:type="simple"><person-group><name name-style="western"><surname>Halstead</surname><given-names>DGH</given-names></name><name name-style="western"><surname>Löbl</surname><given-names>I</given-names></name><name name-style="western"><surname>Jelínek</surname><given-names>J</given-names></name></person-group> (<year>2007</year>) <article-title>Silvanidae.</article-title> In: <person-group><name name-style="western"><surname>Löbl</surname><given-names>I</given-names></name><name name-style="western"><surname>Smetana</surname><given-names>A</given-names></name></person-group> (<role>Eds</role>) <source>Catalogue of Palaearctic Coleoptera</source>. <volume>Vol. 4. Elateroidea – Derodontoidea – Bostrichoidea – Lymexyloidea – Cleroidea – Cucujoidea</volume>. <publisher-name>Apollo Books</publisher-name>, <publisher-loc>Stenstrup</publisher-loc>, <fpage>496</fpage>-<lpage>501</lpage>.</mixed-citation></ref><ref id="B13"><mixed-citation xmlns:xlink="http://www.w3.org/1999/xlink" xlink:type="simple"><person-group><name name-style="western"><surname>Hirano</surname><given-names>Y</given-names></name></person-group> (<year>2009</year>) <article-title>Notes on Japanese Silvanidae (Nihonsan hosohiratamushi-ka ni tsuite).</article-title><source>Kanagawa-chûhô</source><volume>168</volume>: <fpage>57</fpage>-<lpage>83</lpage>. <comment>[In Japanese]</comment></mixed-citation></ref><ref id="B14"><mixed-citation xmlns:xlink="http://www.w3.org/1999/xlink" xlink:type="simple"><person-group><name name-style="western"><surname>Hirano</surname><given-names>Y</given-names></name></person-group> (<year>2010</year>) <source>Cucujoidea of Japan Vol.2 Silvanidae, Byturidae, Biphyllidae.</source><publisher-name>Roppon-Ashi Entomological Books</publisher-name>, <publisher-loc>Tokyo</publisher-loc>, <lpage>61</lpage> pp. <comment>[In Japanese, with English title]</comment></mixed-citation></ref><ref id="B18"><mixed-citation xmlns:xlink="http://www.w3.org/1999/xlink" xlink:type="simple"><person-group><name name-style="western"><surname>Karner</surname><given-names>M</given-names></name></person-group> (<year>2012</year>) <article-title>A revision of African <italic>Psammoecus</italic> from the collection of the Musée royal de l’Afrique central.</article-title><source>European Journal of Taxonomy</source><volume>17</volume>: <fpage>1</fpage>-<lpage>31</lpage>. doi: <ext-link ext-link-type="doi" xlink:href="10.5852/ejt.2012.17" xlink:type="simple">10.5852/ejt.2012.17</ext-link></mixed-citation></ref><ref id="B39"><mixed-citation xmlns:xlink="http://www.w3.org/1999/xlink" xlink:type="simple"><person-group><name name-style="western"><surname>Walker</surname><given-names>F</given-names></name></person-group> (<year>1859</year>) <article-title>Characters of some apparently undescribed Ceylon Insects.</article-title><source>The Annals and Magazine of Natural History, including Zoology, Botany, and Geology</source><volume>3</volume>(<issue>3</issue>): <fpage>50</fpage>-<lpage>56</lpage>.</mixed-citation></ref><ref id="B1"><mixed-citation xmlns:xlink="http://www.w3.org/1999/xlink" xlink:type="simple"><person-group><name name-style="western"><surname>Blackburn</surname><given-names>T</given-names></name></person-group> (<year>1903</year>) <article-title>Further Notes on Australian Coleoptera, with Descriptions of New Genera and Species.</article-title><source>Transactions and Proceedings and Report of the Royal Society of South Australia (incorporated)</source><volume>27</volume>: <fpage>91</fpage>-<lpage>181</lpage>.</mixed-citation></ref><ref id="B8"><mixed-citation xmlns:xlink="http://www.w3.org/1999/xlink" xlink:type="simple"><person-group><name name-style="western"><surname>Grouvelle</surname><given-names>A</given-names></name></person-group> (<year>1919</year>) <article-title>Descriptions d’espèces nouvelles du genre <italic>Psammoecus</italic> Latr.</article-title> In: <source>Mèmoires Entomologiques. Études sur les coléoptères. II</source>. <publisher-name>Société Entomologiques de France</publisher-name>, <publisher-loc>Paris</publisher-loc>, <fpage>5</fpage>–<lpage>38</lpage>.</mixed-citation></ref><ref id="B38"><mixed-citation xmlns:xlink="http://www.w3.org/1999/xlink" xlink:type="simple"><person-group><name name-style="western"><surname>Thomas</surname><given-names>MC</given-names></name><name name-style="western"><surname>Yamamoto</surname><given-names>PT</given-names></name></person-group> (<year>2007</year>) <article-title>New records of Old World Silvanidae in the New World (Coleoptera: Cucujoidea).</article-title><source>Coleopterists Bulletin</source><volume>61</volume>: <fpage>612</fpage>-<lpage>613</lpage>. doi: <ext-link ext-link-type="doi" xlink:href="10.1649/0010-065X(2007)61[612:NROOWS]2.0.CO;2" xlink:type="simple">10.1649/0010-065X(2007)61[612:NROOWS]2.0.CO;2</ext-link></mixed-citation></ref></ref-list></tp:taxon-treatment>
