# Supplementary material for: A revision of Japanese species of the genus Psammoecus Latreille (Coleoptera, Silvanidae)
Source: Zookeys. 2014 Apr 17;(403):15–45. doi: 10.3897/zookeys.403.7145 (PMC4023238; doi:10.3897/zookeys.403.7145)
Supplement: XML Treatment for Psammoecus triguttatus [file zookeys.403.7145-treatment4.xml]

<!DOCTYPE tp:taxon-treatment
  PUBLIC "-//TaxonX//DTD Taxonomic Treatment Publishing DTD v0 20100105//EN" "tax-treatment-NSO.dtd">
<tp:taxon-treatment xmlns:tp="http://www.plazi.org/taxpub"><tp:treatment-meta><mixed-citation publication-type="journal"><person-group><name><surname>Yoshida</surname><given-names>Takahiro</given-names></name><name><surname>Hirowatari</surname><given-names>Toshiya</given-names></name></person-group><article-title>A revision of Japanese species of the genus <italic>Psammoecus</italic> Latreille (Coleoptera, Silvanidae)</article-title><source>Zookeys</source><day>17</day><month>4</month><year>2014</year><volume>2014</volume><issue>403</issue><fpage>15</fpage><lpage>45</lpage><pub-id pub-id-type="doi">10.3897/zookeys.403.7145</pub-id></mixed-citation></tp:treatment-meta><tp:nomenclature><tp:taxon-name>
                            <tp:taxon-name-part taxon-name-part-type="genus">Psammoecus</tp:taxon-name-part>
                            <tp:taxon-name-part taxon-name-part-type="species">triguttatus</tp:taxon-name-part>
                            <object-id xmlns:xlink="http://www.w3.org/1999/xlink" xlink:type="simple">http://species-id.net/wiki/Psammoecus_triguttatus</object-id>
                            <object-id xmlns:xlink="http://www.w3.org/1999/xlink" xlink:type="simple">Japanese name: Nise-mitsumon-semaru-hiratamushi</object-id>
                        </tp:taxon-name><tp:taxon-authority>Reitter, 1874</tp:taxon-authority><xref ref-type="fig" rid="F1">Figs 1D</xref><xref ref-type="fig" rid="F6">, 6</xref><xref ref-type="fig" rid="F13">and 13J–L</xref><tp:nomenclature-citation-list><tp:nomenclature-citation><tp:taxon-name>Psamoecus triguttatus</tp:taxon-name><comment> [sic.] Reitter, 1874: 524. Type locality: Japan; Type deposition: the Natural History Museum, London; Type examined. (misspelling)</comment></tp:nomenclature-citation><tp:nomenclature-citation><tp:taxon-name>Psammoecus triguttata</tp:taxon-name><comment> [sic.]: <xref ref-type="bibr" rid="B16">Hisamatsu 1982</xref>: 16.</comment></tp:nomenclature-citation><tp:nomenclature-citation><tp:taxon-name>Psammoecus triguttatus</tp:taxon-name><comment>: <xref ref-type="bibr" rid="B12">Hetschko 1930</xref>: 82. (catalogue) – <xref ref-type="bibr" rid="B17">Kamiya 1961</xref>: 18, pl. 5. – <xref ref-type="bibr" rid="B29">Sasaji 1985</xref>: 204, fig. 33 in pl. 32. – <xref ref-type="bibr" rid="B11">Halstead et al. 2007</xref></comment></tp:nomenclature-citation></tp:nomenclature-citation-list></tp:nomenclature><tp:treatment-sec sec-type="Diagnosis"><title>Diagnosis.</title><p>This species is closely similar to <italic><tp:taxon-name>Psammoecus trimaculatus</tp:taxon-name></italic> and <italic><tp:taxon-name>Psammoecus labyrinthicus</tp:taxon-name></italic> sp. n. Morphological differences among these species were stated in diagnosis of <italic><tp:taxon-name>Psammoecus trimaculatus</tp:taxon-name></italic>.</p><p><bold>Description. Body length.</bold> 2.32–2.93 mm (n=23).</p><p><bold>Coloration</bold> (<xref ref-type="fig" rid="F1">Fig. 1D</xref>). Head and pronotum yellowish-brown to reddish-brown. Elytra yellowish-brown with variable dark maculae: round ones at half, oval ones on the posterior half to posterior 1/4 of elytral suture, sometimes connected with maculae at <!--PageBreak-->half, darkened around end of elytra. Antennae reddish-brown basally, blackish-brown from 8th to 10th antennomeres, 11th (apex) comparatively bright.</p><p><bold>Head</bold> (<xref ref-type="fig" rid="F6">Fig. 6A, B, C</xref>). Triangular, HW/HL 1.46–1.90; IE/HL 0.92–1.20. Temples slightly expanded behind eyes, narrowed toward posterior. Eyes large, prominent. Dorsal surface with relatively dense punctuation. Antennae 1.06–1.38 mm, moderately long; covered with considerable medium length or long semi-erect setae and short pubescence on each antennomere; approximate ratio of lectotype as follows: 2.7: 1.0: 1.1: 1.2: 1.3: 1.3: 1.3: 1.1: 1.1: 1.1: 2.0 (<xref ref-type="fig" rid="F6">Fig. 6A</xref>).</p><p><bold>Pronotum</bold> (<xref ref-type="fig" rid="F6">Fig. 6B, C</xref>). Broad, PW/PL 1.31–1.50. Dorsal surface with relatively dense punctuation. Pubescence composed of relatively fine short or medium length setae, a long seta on each tooth on lateral margins and anterior and posterior angles. Each anterior angle with four or five small teeth; each lateral margin with four teeth, tooth I small, tooth II longer than tooth I, teeth III and IV relatively narrow and of almost identical size, longer than tooth II, tooth V smallest or absent; each posterior angle with a few very small protuberances of variable shape.</p><p><bold>Elytra</bold> (<xref ref-type="fig" rid="F6">Fig. 6E</xref>). Elongate-oval, EW/BL 0.39–0.45. Rows of punctures narrower than interstices. Pubescence composed of many semi-erect setae of medium length; several long setae in a row around anterolateral margins.</p><!--PageBreak--><p><bold>9th abdominal sternite</bold> (<xref ref-type="fig" rid="F13">Fig. 13J</xref>). Strut Y-shaped, cut at anterior 2/5. Lateral sclerites curved inward, relatively elongate.</p><p><bold>Aedeagus</bold> (<xref ref-type="fig" rid="F13">Fig. 13K, L</xref>). Parameres club-shaped, wide around bases, posterior inner margins of wide portions a little prominent, punctuation on narrow portions relatively sparse, a little denser on wide portions, posterior half of inner margins of wide portions with many setae, narrow portions with several sparse setae, apex with a long seta. Posterior half of phallobase wider towards posterior margin, distance between posterior margin and deepest point of incision of margin of upper layer narrow, protuberances around anterior 1/4 pointed inwards, posterior margin of lower layer widely deeply incised. Penis relatively flat and thin, narrowed toward apex, punctuation around apex denser toward apex.</p></tp:treatment-sec><tp:treatment-sec sec-type="Type series"><title>Type series.</title><p>Lectotype: male, Nagasaki, Nagasaki Prefecture, Japan, 1869, G. Lewis leg. (BMNH). Paralectotype: 1 female, same locality, 1869, G. Lewis leg. (BMNH). (here designated)</p></tp:treatment-sec><tp:treatment-sec sec-type="Specimens examined"><title>Specimens examined.</title><p>JAPAM: [Tokyo Pref.] 1 male, Hatagaya, Shibuya-ku, 30–VII–1956, K. Tanaka leg. (EUMJ). [Gifu Pref.] 1 male, Tentoku, Toki-chô, Mizunami City, 6–VIII–2010, K. Itô leg. (ELKU); 1 male, Konokure, Toki-chô, Mizunami City, 16–VII–2011, K. Itô leg. (ELKU). [Kagoshima Pref.] 1 male, 4 females and 3exs., Sata Cape, Minamiôsumi Town, 6–VII–1968, K. Suga leg. (HUSE); 1 male, Nakanoshima Island, Toshima Village, 9–VII–1969, M. Satô leg. (EUMJ); 1 male, same locality, 26–VI–1965, S. Fukuda leg. (HUSE). [Okinawa Pref.] 1 male, Aha beach, Kunigami Village, Okinawa Island, 23–I–2008, Y. Hirano leg. (YHC); 2 males and 2 exs., Motobu Town, Okinawa Island, 19–VIII–2008, T. Yoshida leg. (ELKU); 1 male, Fusato, Nanjô City, Okinawa Island, 5–VI–1970, M. Takagi leg. (EUMJ); 1 male, Mt. Omoto-san, Ishigaki Island, 1–VII–1965, Y. Hori leg. (EUMJ); 1 male, Ushuku-no-mori, Iriomote Island, 26–VI–1965, Y. Hori leg. (EUMJ).</p></tp:treatment-sec><tp:treatment-sec sec-type="Distribution"><title>Distribution.</title><p>JAPAN: Honshu, Kyushu, Nakanoshima (Tokara Islands), Okinawa, Ishigaki and Iriomote Islands.</p></tp:treatment-sec><tp:treatment-sec sec-type="Remarks"><title>Remarks.</title><p><italic><tp:taxon-name>Psammoecus</tp:taxon-name></italic> sp. 4 illustrated by <xref ref-type="bibr" rid="B13">Hirano (2009)</xref> and <xref ref-type="bibr" rid="B14">Hirano (2010)</xref> seems to be this species or <italic><tp:taxon-name>Psammoecus labyrinthicus</tp:taxon-name></italic> sp. n. However, identification is difficult, because the specimen is a female. The Japanese name of <italic><tp:taxon-name>Psammoecus</tp:taxon-name></italic> sp. 4 given by <xref ref-type="bibr" rid="B13">Hirano (2009)</xref> and <xref ref-type="bibr" rid="B14">Hirano (2010)</xref> “Nise-mitsumon-semaru-hiratamushi” is adopted as the Japanese name of this species in this paper.</p><p><xref ref-type="bibr" rid="B11">Halstead et al. (2007)</xref> recorded distribution of this species from Russia (Far East), Korea, China and Japan. However, it is now clear that at least two closely similar species occur in Japan, so, past records of this species should be reconfirmed. In addition, two or more closely similar species were sometimes found in the same limited area such as Tentoku, Toki-cho, Mizunami City, Gifu Prefecture where <italic><tp:taxon-name>Psammoecus triguttatus</tp:taxon-name></italic> and <italic><tp:taxon-name>Psammoecus trimaculatus</tp:taxon-name></italic> were collected. Thus, these species should be identified carefully.</p><p>Syntypes of this species consist of two specimens, one male and one female. The male specimen is designated as a lectotype, and the female specimen is designated as a paralectotype.</p><!--PageBreak--></tp:treatment-sec><tp:treatment-sec><!--Section generated to contain objects referenced in tp:taxon-treatment.--><fig id="F1" position="float" orientation="portrait"><label>Figures 1.</label><caption><p>Habitus of <italic><tp:taxon-name>Psammoecus</tp:taxon-name></italic> spp. <bold>A</bold> <italic><tp:taxon-name>Psammoecus scitus</tp:taxon-name></italic> sp. n., holotype <bold>B</bold> <italic><tp:taxon-name>Psammoecus bipunctatus</tp:taxon-name></italic> (Fabricius, 1792) <bold>C</bold> <italic><tp:taxon-name>Psammoecus trimaculatus</tp:taxon-name></italic> Motschulsky, 1858 <bold>D</bold> <italic><tp:taxon-name>Psammoecus triguttatus</tp:taxon-name></italic> Reitter, 1874, lectotype <bold>E</bold> <italic><tp:taxon-name>Psammoecus labyrinthicus</tp:taxon-name></italic> sp. n., holotype. Scale: 1.0 mm.</p></caption><graphic xmlns:xlink="http://www.w3.org/1999/xlink" xlink:href="zookeys-403-015-g001.jpg" position="float" orientation="portrait" xlink:type="simple"/></fig><fig id="F6" position="float" orientation="portrait"><label>Figures 6.</label><caption><p><italic><tp:taxon-name>Psammoecus triguttatus</tp:taxon-name></italic> Reitter, 1874, lectotype, male. <bold>A</bold> Left antenna <bold>B</bold> head and pronotum of dorsal view <bold>C</bold> head and pronotum of ventral view <bold>D</bold> metaventrite <bold>E</bold> right elytron with rows of punctures and pubescence. Scale: 0.5 mm.</p></caption><graphic xmlns:xlink="http://www.w3.org/1999/xlink" xlink:href="zookeys-403-015-g006.jpg" position="float" orientation="portrait" xlink:type="simple"/></fig><fig id="F13" position="float" orientation="portrait"><label>Figures 13.</label><caption><p>Male genital organs of <italic><tp:taxon-name>Psammoecus</tp:taxon-name></italic> spp. <bold>A–C</bold> <italic><tp:taxon-name>Psammoecus scitus</tp:taxon-name></italic> sp. n., holotype <bold>D–F</bold> <italic><tp:taxon-name>Psammoecus bipunctatus</tp:taxon-name></italic> (Fabricius, 1792) <bold>G–I</bold> <italic><tp:taxon-name>Psammoecus trimaculatus</tp:taxon-name></italic> Motschulsky, 1858 <bold>J–L</bold> <italic><tp:taxon-name>Psammoecus triguttatus</tp:taxon-name></italic> Reitter, 1874, lectotype. <bold>A</bold>, <bold>D</bold>, <bold>G</bold> and <bold>J</bold> 9th abdominal sternite <bold>B</bold>, <bold>C</bold>, <bold>E</bold>, <bold>F</bold>, <bold>H</bold>, <bold>I</bold>, <bold>K</bold> and <bold>L</bold> aedeagus in dorsal (<bold>B</bold>, <bold>E</bold>, <bold>H</bold> and <bold>K</bold>) and lateral (<bold>C</bold>, <bold>F</bold>, <bold>I</bold> and <bold>L</bold>). Abbreviations: PH—phallobase; PA—parameres; PE—penis. Scale: 0.5 mm; a for <bold>A–C</bold>; b for <bold>D–F</bold>; c for <bold>G–I</bold>; d for <bold>J–L.</bold></p></caption><graphic xmlns:xlink="http://www.w3.org/1999/xlink" xlink:href="zookeys-403-015-g013.jpg" position="float" orientation="portrait" xlink:type="simple"/></fig></tp:treatment-sec><ref-list><ref id="B16"><mixed-citation xmlns:xlink="http://www.w3.org/1999/xlink" xlink:type="simple"><person-group><name name-style="western"><surname>Hisamatsu</surname><given-names>S</given-names></name></person-group> (<year>1982</year>) <article-title>Some clavicorn beetles from Nepal (Coleoptera).</article-title><source>Transaction of the Shikoku Entomological Society</source><volume>16</volume>: <fpage>15</fpage>-<lpage>17</lpage>.</mixed-citation></ref><ref id="B12"><mixed-citation xmlns:xlink="http://www.w3.org/1999/xlink" xlink:type="simple"><person-group><name name-style="western"><surname>Hetschko</surname><given-names>A</given-names></name></person-group> (<year>1930</year>) <chapter-title>Fam. Cucujidae</chapter-title>. In: <source>Coleopterorum Catalogus Pars 109</source>. <publisher-name>W. Junk</publisher-name>, <publisher-loc>Berlin</publisher-loc>, <fpage>1</fpage>–<lpage>90</lpage>.</mixed-citation></ref><ref id="B17"><mixed-citation xmlns:xlink="http://www.w3.org/1999/xlink" xlink:type="simple"><person-group><name name-style="western"><surname>Kamiya</surname><given-names>H</given-names></name></person-group> (<year>1961</year>) <article-title>How to identify flat bark beetle (Nihonsan hiratamushi no miwake-kata).</article-title><source>Tsukushi no Konchu</source><volume>6</volume>: <fpage>15</fpage>-<lpage>18</lpage>.</mixed-citation></ref><ref id="B29"><mixed-citation xmlns:xlink="http://www.w3.org/1999/xlink" xlink:type="simple"><person-group><name name-style="western"><surname>Sasaji</surname><given-names>H</given-names></name></person-group> (<year>1985</year>) <chapter-title>Silvanidae</chapter-title>. In: <person-group><name name-style="western"><surname>Kurosawa</surname><given-names>Y</given-names></name><name name-style="western"><surname>Hisamatsu</surname><given-names>S</given-names></name><name name-style="western"><surname>Sasaji</surname><given-names>H</given-names></name></person-group> (<role>Eds</role>) <source>The Coleoptera of Japan in Color</source><volume>Vol. III</volume>. <publisher-name>Hoikusha Publishing</publisher-name>, <publisher-loc>Osaka</publisher-loc>, <fpage>202</fpage>–<lpage>205</lpage><comment>(incl. pl. 32)</comment>. <comment>[In Japanese, with English title]</comment></mixed-citation></ref><ref id="B11"><mixed-citation xmlns:xlink="http://www.w3.org/1999/xlink" xlink:type="simple"><person-group><name name-style="western"><surname>Halstead</surname><given-names>DGH</given-names></name><name name-style="western"><surname>Löbl</surname><given-names>I</given-names></name><name name-style="western"><surname>Jelínek</surname><given-names>J</given-names></name></person-group> (<year>2007</year>) <article-title>Silvanidae.</article-title> In: <person-group><name name-style="western"><surname>Löbl</surname><given-names>I</given-names></name><name name-style="western"><surname>Smetana</surname><given-names>A</given-names></name></person-group> (<role>Eds</role>) <source>Catalogue of Palaearctic Coleoptera</source>. <volume>Vol. 4. Elateroidea – Derodontoidea – Bostrichoidea – Lymexyloidea – Cleroidea – Cucujoidea</volume>. <publisher-name>Apollo Books</publisher-name>, <publisher-loc>Stenstrup</publisher-loc>, <fpage>496</fpage>-<lpage>501</lpage>.</mixed-citation></ref><ref id="B13"><mixed-citation xmlns:xlink="http://www.w3.org/1999/xlink" xlink:type="simple"><person-group><name name-style="western"><surname>Hirano</surname><given-names>Y</given-names></name></person-group> (<year>2009</year>) <article-title>Notes on Japanese Silvanidae (Nihonsan hosohiratamushi-ka ni tsuite).</article-title><source>Kanagawa-chûhô</source><volume>168</volume>: <fpage>57</fpage>-<lpage>83</lpage>. <comment>[In Japanese]</comment></mixed-citation></ref><ref id="B14"><mixed-citation xmlns:xlink="http://www.w3.org/1999/xlink" xlink:type="simple"><person-group><name name-style="western"><surname>Hirano</surname><given-names>Y</given-names></name></person-group> (<year>2010</year>) <source>Cucujoidea of Japan Vol.2 Silvanidae, Byturidae, Biphyllidae.</source><publisher-name>Roppon-Ashi Entomological Books</publisher-name>, <publisher-loc>Tokyo</publisher-loc>, <lpage>61</lpage> pp. <comment>[In Japanese, with English title]</comment></mixed-citation></ref></ref-list></tp:taxon-treatment>
