# Supplementary material for: A revision of Japanese species of the genus Psammoecus Latreille (Coleoptera, Silvanidae)
Source: Zookeys. 2014 Apr 17;(403):15–45. doi: 10.3897/zookeys.403.7145 (PMC4023238; doi:10.3897/zookeys.403.7145)
Supplement: XML Treatment for Psammoecus labyrinthicus [file zookeys.403.7145-treatment5.xml]

<!DOCTYPE tp:taxon-treatment
  PUBLIC "-//TaxonX//DTD Taxonomic Treatment Publishing DTD v0 20100105//EN" "tax-treatment-NSO.dtd">
<tp:taxon-treatment xmlns:tp="http://www.plazi.org/taxpub"><tp:treatment-meta><mixed-citation publication-type="journal"><person-group><name><surname>Yoshida</surname><given-names>Takahiro</given-names></name><name><surname>Hirowatari</surname><given-names>Toshiya</given-names></name></person-group><article-title>A revision of Japanese species of the genus <italic>Psammoecus</italic> Latreille (Coleoptera, Silvanidae)</article-title><source>Zookeys</source><day>17</day><month>4</month><year>2014</year><volume>2014</volume><issue>403</issue><fpage>15</fpage><lpage>45</lpage><pub-id pub-id-type="doi">10.3897/zookeys.403.7145</pub-id></mixed-citation></tp:treatment-meta><tp:nomenclature><tp:taxon-name>
                            <tp:taxon-name-part taxon-name-part-type="genus">Psammoecus</tp:taxon-name-part>
                            <tp:taxon-name-part taxon-name-part-type="species">labyrinthicus</tp:taxon-name-part>
                            <object-id xmlns:xlink="http://www.w3.org/1999/xlink" content-type="zoobank" xlink:type="simple">http://zoobank.org/D11F2212-7A76-46A8-951C-B3FCC1543BCC</object-id>
                            <object-id xmlns:xlink="http://www.w3.org/1999/xlink" xlink:type="simple">http://species-id.net/wiki/Psammoecus_labyrinthicus</object-id>
                            <object-id xmlns:xlink="http://www.w3.org/1999/xlink" xlink:type="simple">[Japanese name: Hachijô-mitsumon-semaru-hiratamushi]</object-id>
                        </tp:taxon-name><tp:taxon-status xmlns:xlink="http://www.w3.org/1999/xlink" xlink:type="simple">sp. n.</tp:taxon-status><xref ref-type="fig" rid="F1">Figs 1E</xref><xref ref-type="fig" rid="F7">, 7</xref><xref ref-type="fig" rid="F14">and 14A–C</xref></tp:nomenclature><tp:treatment-sec sec-type="Diagnosis"><title>Diagnosis.</title><p>This species is closely similar to <italic><tp:taxon-name>Psammoecus trimaculatus</tp:taxon-name></italic> and <italic><tp:taxon-name>Psammoecus triguttatus</tp:taxon-name></italic>. However, it can be distinguished by the male genital structure, especially the shape of the parameres, and the comparatively dense punctuation of the dorsal pronotum.</p></tp:treatment-sec><tp:treatment-sec sec-type="Description"><title>Description.</title><p><bold>Body length:</bold> 2.66–3.38 mm (n=25).</p><p><bold>Coloration</bold> (<xref ref-type="fig" rid="F1">Fig. 1E</xref>). Head and pronotum reddish-brown. Elytra yellowish-brown with dark maculae; round ones at half, oblong ones on the posterior half to posterior 1/4 along elytral suture, darkened around end of elytra: these maculae sometimes connected each other. Antennae reddish-brown basally, 7th antennomere darkened, from 8th to 10th blackish-brown, 11th (apex) comparatively bright.</p><p><bold>Head</bold> (<xref ref-type="fig" rid="F7">Fig. 7A, B, C</xref>). Rounded-triangular, HW/HL 1.25–2.00; IE/HL 0.75–1.27. Temples slightly expanded behind eyes, gradually narrowed. Eyes large, prominent. Dorsal surface with dense and strong punctuation. Antennae 1.35–1.56 mm, moderately long; covered with medium length semi-erect pubescence and some long erect setae on each antennomere; approximate ratio of holotype as follows: 2.4: 1.0: 1.0: 1.2: 1.3: 1.1: 1.1: 1.1: 1.1: 1.1: 1.9 (<xref ref-type="fig" rid="F7">Fig. 7A</xref>).</p><p><bold>Pronotum</bold> (<xref ref-type="fig" rid="F7">Fig. 7B, C</xref>). Roundly subquadrate, PW/PL 1.25–1.53. Relatively strong and dense punctuation on dorsal surface. Pubescence composed of short setae, a long seta on each tooth on lateral margins and anterior and posterior angles. Each anterior angle with several small teeth, each lateral margin with four short teeth; tooth I small, tooth II longer than tooth I, teeth III and IV almost the same size, longer than tooth II, teeth II, III and IV broadened at base, each posterior angle with a very small tooth, the shape of these teeth variable.</p><p><bold>Elytra</bold> (<xref ref-type="fig" rid="F7">Fig. 7E</xref>). Elongate-oval, EW/BL 0.41–0.47. Rows of punctures narrower than interstices. Pubescence composed of numerous medium length semi-erect setae and some long setae in a row around lateral margins.</p><p><bold>9th abdominal sternite</bold> (<xref ref-type="fig" rid="F14">Fig. 14A</xref>). Strut relatively short, cut at anterior 1/3. Lateral sclerites fused with strut, curved inwards.</p><p><bold>Aedeagus</bold> (<xref ref-type="fig" rid="F14">Fig. 14B, C</xref>). Parameres stout, club-shaped, punctuated on anterior half of inner margins, anterolateral portions well punctuated, anterior half of inner margins with many setae of variable size, apex with a long seta. Phallobase broadened toward posterior margin, posterior margin widely incised, protuberances around 1/3 of inner margins of branches, especially right protuberance thin. Penis flat, narrowed toward apex, apex pointed, punctuated around anterior 1/8, apex densely punctuated.</p></tp:treatment-sec><tp:treatment-sec sec-type="Type series"><title>Type series.</title><p>Holotype: male, Hachijô Island, Hachijô Town, Tokyo Prefecture, Japan, 21–VII–1957, S. Hisamatsu leg. (EUMJ). Paratypes: [Tokyo Pref.] 3 females, same data as holotype. (EUMJ). [Mie Pref.] 4 males, Ujitachi-chô, Ise City, 29–VIII–<!--PageBreak-->2009, N. Narukawa leg. (ELKU). [Nagasaki Pref.] 1 male and 11 exs., Ta, Toyotama-chô, Tsushima Island, 7–VII–2013, T. Yoshida leg. (ELKU). [Kagoshima Pref.] 2 males and 3 exs., Takarajima Island, Toshima Village, 2–VII–1960, M. Satô leg. (EUMJ); 1 ex., same locality, 3–VII–1960, M. Satô leg. (EUMJ); 1 ex., same locality, 1–VI–1962, M. Satô leg. (EUMJ).</p></tp:treatment-sec><tp:treatment-sec sec-type="Distribution"><title>Distribution.</title><p>JAPAN: Honshu, Hachijô (Izu Islands), Tsushima, Takarajima Islands (Tokara Islands).</p></tp:treatment-sec><tp:treatment-sec sec-type="Biological notes"><title>Biological notes.</title><p>The first author (Yoshida) collected many individuals of this new species from dead leaves of evergreen trees in Tsushima Island, Nagasaki Prefecture (<xref ref-type="fig" rid="F15">Fig. 15A</xref>).</p></tp:treatment-sec><tp:treatment-sec sec-type="Etymology"><title>Etymology.</title><p>The specific name means ‘labyrinthine’. Identification of <italic><tp:taxon-name>Psammoecus trimaculatus</tp:taxon-name></italic> and closely similar species is very difficult. The addition of this new species to this group of closely similar species made their identification more difficult like the labyrinth.</p></tp:treatment-sec><tp:treatment-sec sec-type="Remarks"><title>Remarks.</title><p><italic><tp:taxon-name>Psammoecus trimaculatus</tp:taxon-name></italic> is closely related to this species, however the former has been often collected from dead leaves of monocotyledon plant. These two species may have each distinct ecological trait.</p><!--PageBreak--></tp:treatment-sec><tp:treatment-sec><!--Section generated to contain objects referenced in tp:taxon-treatment.--><fig id="F1" position="float" orientation="portrait"><label>Figures 1.</label><caption><p>Habitus of <italic><tp:taxon-name>Psammoecus</tp:taxon-name></italic> spp. <bold>A</bold> <italic><tp:taxon-name>Psammoecus scitus</tp:taxon-name></italic> sp. n., holotype <bold>B</bold> <italic><tp:taxon-name>Psammoecus bipunctatus</tp:taxon-name></italic> (Fabricius, 1792) <bold>C</bold> <italic><tp:taxon-name>Psammoecus trimaculatus</tp:taxon-name></italic> Motschulsky, 1858 <bold>D</bold> <italic><tp:taxon-name>Psammoecus triguttatus</tp:taxon-name></italic> Reitter, 1874, lectotype <bold>E</bold> <italic><tp:taxon-name>Psammoecus labyrinthicus</tp:taxon-name></italic> sp. n., holotype. Scale: 1.0 mm.</p></caption><graphic xmlns:xlink="http://www.w3.org/1999/xlink" xlink:href="zookeys-403-015-g001.jpg" position="float" orientation="portrait" xlink:type="simple"/></fig><fig id="F7" position="float" orientation="portrait"><label>Figures 7.</label><caption><p><italic><tp:taxon-name>Psammoecus labyrinthicus</tp:taxon-name></italic> sp. n., holotype, male. <bold>A</bold> Left antenna <bold>B</bold> head and pronotum of dorsal view <bold>C</bold> head and pronotum of ventral view <bold>D</bold> metaventrite <bold>E</bold> right elytron with rows of punctures and pubescence. Scale: 0.5 mm.</p></caption><graphic xmlns:xlink="http://www.w3.org/1999/xlink" xlink:href="zookeys-403-015-g007.jpg" position="float" orientation="portrait" xlink:type="simple"/></fig><fig id="F14" position="float" orientation="portrait"><label>Figures 14.</label><caption><p>Male genital organs of <italic><tp:taxon-name>Psammoecus</tp:taxon-name></italic> spp. <bold>A–C</bold> <italic><tp:taxon-name>Psammoecus labyrinthicus</tp:taxon-name></italic> sp. n., holotype <bold>D–F</bold> <italic><tp:taxon-name>Psammoecus boreas</tp:taxon-name></italic> sp. n., holotype <bold>G–I</bold> <italic><tp:taxon-name>Psammoecus omotoensis</tp:taxon-name></italic> sp. n., holotype <bold>J–L</bold> <italic><tp:taxon-name>Psammoecus simoni</tp:taxon-name></italic> Grouvelle, 1892 <bold>M–O</bold> <italic><tp:taxon-name>Psammoecus fasciatus</tp:taxon-name></italic> Reitter, 1874, lectotype <bold>P–R</bold> <italic><tp:taxon-name>Psammoecus quadrimaculatus</tp:taxon-name></italic> Reitter, 1874, holotype. <bold>A</bold>, <bold>D</bold>, <bold>G</bold>, <bold>J</bold>, <bold>M</bold> and <bold>P</bold> 9th abdominal sternite; <bold>B</bold>, <bold>C</bold>, <bold>E</bold>, <bold>F</bold>, <bold>H</bold>, <bold>I</bold>, <bold>K</bold>, <bold>L</bold>, <bold>N</bold>, <bold>O</bold>, <bold>Q</bold> and <bold>R</bold> aedeagus in dorsal (<bold>B</bold>, <bold>E</bold>, <bold>H</bold>, <bold>K</bold>, <bold>N</bold> and <bold>Q</bold>) and lateral (<bold>C</bold>, <bold>F</bold>, <bold>I</bold>, <bold>L</bold>, <bold>O</bold> and <bold>R</bold>). Scale: 0.5 mm; a for <bold>A–C</bold>; b for <bold>D–F</bold>; c for <bold>G–I</bold>; d for <bold>J–L</bold>; e for <bold>M–O</bold>; f for <bold>P–R.</bold></p></caption><graphic xmlns:xlink="http://www.w3.org/1999/xlink" xlink:href="zookeys-403-015-g014.jpg" position="float" orientation="portrait" xlink:type="simple"/></fig><fig id="F15" position="float" orientation="portrait"><label>Figures 15.</label><caption><p>The habitat of <italic><tp:taxon-name>Psammoecus labyrinthicus</tp:taxon-name></italic> sp. n. (<bold>A</bold>) and <italic><tp:taxon-name>Psammoecus simoni</tp:taxon-name></italic> Grouvelle, 1892 (<bold>B</bold>) <bold>A</bold> Ta, Toyotama-chô, Tsushima Island, Nagasaki Prefecture, Japan <bold>B</bold> Inamine, Nago City, Okinawa Island, Okinawa Prefecture, Japan.</p></caption><graphic xmlns:xlink="http://www.w3.org/1999/xlink" xlink:href="zookeys-403-015-g015.jpg" position="float" orientation="portrait" xlink:type="simple"/></fig></tp:treatment-sec></tp:taxon-treatment>
