# Supplementary material for: A revision of Japanese species of the genus Psammoecus Latreille (Coleoptera, Silvanidae)
Source: Zookeys. 2014 Apr 17;(403):15–45. doi: 10.3897/zookeys.403.7145 (PMC4023238; doi:10.3897/zookeys.403.7145)
Supplement: XML Treatment for Psammoecus boreas [file zookeys.403.7145-treatment6.xml]

<!DOCTYPE tp:taxon-treatment
  PUBLIC "-//TaxonX//DTD Taxonomic Treatment Publishing DTD v0 20100105//EN" "tax-treatment-NSO.dtd">
<tp:taxon-treatment xmlns:tp="http://www.plazi.org/taxpub"><tp:treatment-meta><mixed-citation publication-type="journal"><person-group><name><surname>Yoshida</surname><given-names>Takahiro</given-names></name><name><surname>Hirowatari</surname><given-names>Toshiya</given-names></name></person-group><article-title>A revision of Japanese species of the genus <italic>Psammoecus</italic> Latreille (Coleoptera, Silvanidae)</article-title><source>Zookeys</source><day>17</day><month>4</month><year>2014</year><volume>2014</volume><issue>403</issue><fpage>15</fpage><lpage>45</lpage><pub-id pub-id-type="doi">10.3897/zookeys.403.7145</pub-id></mixed-citation></tp:treatment-meta><tp:nomenclature><tp:taxon-name>
                            <tp:taxon-name-part taxon-name-part-type="genus">Psammoecus</tp:taxon-name-part>
                            <tp:taxon-name-part taxon-name-part-type="species">boreas</tp:taxon-name-part>
                            <object-id xmlns:xlink="http://www.w3.org/1999/xlink" content-type="zoobank" xlink:type="simple">http://zoobank.org/1E58DE65-FC6D-4E40-B55E-A952B311A454</object-id>
                            <object-id xmlns:xlink="http://www.w3.org/1999/xlink" xlink:type="simple">http://species-id.net/wiki/Psammoecus_boreas</object-id>
                            <object-id xmlns:xlink="http://www.w3.org/1999/xlink" xlink:type="simple">Japanese name: Arame-semaru-hiratamushi</object-id>
                        </tp:taxon-name><tp:taxon-status xmlns:xlink="http://www.w3.org/1999/xlink" xlink:type="simple">sp. n.</tp:taxon-status><xref ref-type="fig" rid="F2">Figs 2A</xref><xref ref-type="fig" rid="F8">, 8</xref><xref ref-type="fig" rid="F14">and 14D–F</xref><tp:nomenclature-citation-list><tp:nomenclature-citation><tp:taxon-name>Psammoecus triguttatus</tp:taxon-name><comment>: <xref ref-type="bibr" rid="B25">Nakane 1963</xref>: 195, fig. 16 in pl. 98.</comment></tp:nomenclature-citation><tp:nomenclature-citation><tp:taxon-name>Psammoecus</tp:taxon-name><comment> sp. 3, <xref ref-type="bibr" rid="B13">Hirano 2009</xref>: 63, 66, 67, fig. 8. – <xref ref-type="bibr" rid="B14">Hirano 2010</xref>: 12, 16.</comment></tp:nomenclature-citation></tp:nomenclature-citation-list></tp:nomenclature><tp:treatment-sec sec-type="Diagnosis"><title>Diagnosis.</title><p>This species is similar to <italic><tp:taxon-name>Psammoecus trimaculatus</tp:taxon-name></italic> and other species closely similar to <italic><tp:taxon-name>Psammoecus trimaculatus</tp:taxon-name></italic>. <xref ref-type="bibr" rid="B25">Nakane (1963)</xref> provided a figure of this species as <italic><tp:taxon-name>Psammoecus triguttatus</tp:taxon-name></italic>. It differs from the aforementioned species by the shorter lateral teeth of the pronotum. It is also very similar to <italic><tp:taxon-name>Psammoecus harmandi</tp:taxon-name></italic> Grouvelle, 1912 both in external characters and male genital structure as illustrated by Pal (1980), but can be distinguished from it by the longer antennae and the comparatively oblong 10th antennomere.</p></tp:treatment-sec><tp:treatment-sec sec-type="Description"><title>Description.</title><p><bold>Body length.</bold> 2.74–3.27 mm (n=19).</p><p><bold>Coloration</bold> (<xref ref-type="fig" rid="F2">Fig. 2A</xref>). Head and pronotum yellowish-brown. Elytra yellowish-brown with dark brown maculae at half, oval ones at center of each elytron and dark oblique bands toward posterior portion, sometimes connected at elytral suture, forming a V-shaped band. Elytra of lighter color specimens with reduced maculae, oval ones and bands separated. Antennae yellowish-brown basally, posterior ends of 8th to 10th antennomeres darkened, or all antennomeres yellowish-brown in lighter colored specimens.</p><fig id="F2" position="float" orientation="portrait"><label>Figures 2.</label><caption><p>Habitus of <italic><tp:taxon-name>Psammoecus</tp:taxon-name></italic> spp. <bold>A</bold> <italic><tp:taxon-name>Psammoecus boreas</tp:taxon-name></italic> sp. n., holotype <bold>B</bold> <italic><tp:taxon-name>Psammoecus omotoensis</tp:taxon-name></italic> sp. n., holotype <bold>C</bold> <italic><tp:taxon-name>Psammoecus simoni</tp:taxon-name></italic> Grouvelle, 1892 <bold>D</bold> <italic><tp:taxon-name>Psammoecus fasciatus</tp:taxon-name></italic> Reitter, 1874, lectotype <bold>E</bold> <italic><tp:taxon-name>Psammoecus hiranoi</tp:taxon-name></italic> Yoshida &amp; Hirowatari, 2013 <bold>F</bold> <italic><tp:taxon-name>Psammoecus quadrimaculatus</tp:taxon-name></italic> Reitter, 1874, holotype. Scale: 1.0 mm.</p></caption><graphic xmlns:xlink="http://www.w3.org/1999/xlink" xlink:href="zookeys-403-015-g002.jpg" position="float" orientation="portrait" xlink:type="simple"/></fig><p><bold>Head</bold> (<xref ref-type="fig" rid="F8">Fig. 8A, B, C</xref>). Broad, HW/HL 1.35–1.65; IE/HL 0.96–1.13. Temples narrowed around each base. Eyes small, moderately rounded. Dorsal surface with moderately dense punctuation, ventral surface punctuated sparsely. Antennae 1.54–1.71 mm, thin, very long; covered with considerable long semi-erect pubescence on each antennomere; approximate ratio of holotype as follows: 2.6: 1.0: 1.1: 1.2: 1.2: 1.3: 1.2: 1.0: 1.0: 1.1: 1.7 (<xref ref-type="fig" rid="F8">Fig. 8A</xref>).</p><p><bold>Pronotum</bold> (<xref ref-type="fig" rid="F8">Fig. 8B, C</xref>). Subquadrate, PW/PL 1.18–1.30. Dorsolateral portions lightly impressed. Dorsal surface with relatively dense punctuation, no punctures around posterior margin, comparatively sparse punctuation on ventral surface. Pubescence composed of many short setae and fine long setae on teeth on lateral margins and anterior and posterior angles. Each anterior angle with a distinct group of a few very small teeth, each lateral margin with four small teeth of almost the same size, each posterior angle with a small tooth, almost the same size as those on lateral margins.</p><p><bold>Elytra</bold> (<xref ref-type="fig" rid="F8">Fig. 8E</xref>). Oval, EW/BL 0.32–0.45. Rows of punctures wider than interstices. Pubescence composed of many short setae, no long setae.</p><p><bold>9th abdominal sternite</bold> (<xref ref-type="fig" rid="F14">Fig. 14D</xref>). Strut Y-shaped, cut deeply at anterior 1/5, diverging for posterior 1/4. Lateral sclerites elongate.</p><p><bold>Aedeagus</bold> (<xref ref-type="fig" rid="F14">Fig. 14E, F</xref>). Parameres cone-shaped with almost even sparse punctuation, sparser on bases, a few long setae around apical portions, a few short setae distributed sparsely. Phallobase tube-like, consisting of two layers, anterior margin rounded, dorsal surface around anterior margin thin, protuberances of upper layer directed towards <!--PageBreak-->anterior portion, small protuberances at beginning of divergence of upper layer. Penis stout, punctuated on posterior 1/9, rather coarsely on ventral surface.</p></tp:treatment-sec><tp:treatment-sec sec-type="Type series"><title>Type series.</title><p>Holotype: male, Yoshin, Tanzawa, Kanagawa Prefecture, Japan, 26–V–1989, Y. Hirano leg. (EUMJ). Paratypes: [Hokkaido Pref.] 2 exs., Chûbisei, Memuro Town, 25–VIII–1995, S. Hisamatsu leg. (EUMJ); 1 ex., Mt. Sapporo-dake, Sapporo City, 5–VIII–1970, S. Kinoshita leg. (EUMJ). [Niigata Pref.] 1 ex., Mikuni Touge, 1–VII–1967, K. Baba leg. (HUSE). [Kanagawa Pref.] 1 ex., Yoshin, Tanzawa, 26–V–1989, Y. Hirano leg. (YHC). [Nagano Pref.] 1 ex., Tokugo Touge, 29–VII–1955, T. Nakane leg. (HUSE); 5 exs., Ôbora, Ueda City, 24–VII–2013, T. Yoshida leg. (ELKU). [Oita Pref.] 6 ex., Mt. Sobo-san, 7–VI–2009, S. Yamamoto leg. (ELKU).</p></tp:treatment-sec><tp:treatment-sec sec-type="Distribution"><title>Distribution.</title><p>JAPAN: Hokkaido, Honshu, Kyushu.</p></tp:treatment-sec><tp:treatment-sec sec-type="Etymology"><title>Etymology.</title><p>The specific name is from the god of the north wind of ancient Greek mythology. Most <italic><tp:taxon-name>Psammoecus</tp:taxon-name></italic> species are distributed in tropical or subtropical zones, however, this new species is exceptionally distributed in Hokkaido or on mountains of high altitude located in Honshu and Kyushu.</p></tp:treatment-sec><tp:treatment-sec sec-type="Remarks"><title>Remarks.</title><p><italic><tp:taxon-name>Psammoecus</tp:taxon-name></italic> sp. 3 illustrated by <xref ref-type="bibr" rid="B13">Hirano (2009)</xref> and <xref ref-type="bibr" rid="B14">Hirano (2010)</xref> was conspecific with this species and named same Japanese name proposed by him.</p><!--PageBreak--></tp:treatment-sec><tp:treatment-sec><!--Section generated to contain objects referenced in tp:taxon-treatment.--><fig id="F8" position="float" orientation="portrait"><label>Figures 8.</label><caption><p><italic><tp:taxon-name>Psammoecus boreas</tp:taxon-name></italic> sp. n., holotype, male. <bold>A</bold> Left antenna <bold>B</bold> head and pronotum of dorsal view <bold>C</bold> head and pronotum of ventral view <bold>D</bold> metaventrite <bold>E</bold> right elytron with rows of punctures and pubescence. Scale: 0.5 mm.</p></caption><graphic xmlns:xlink="http://www.w3.org/1999/xlink" xlink:href="zookeys-403-015-g008.jpg" position="float" orientation="portrait" xlink:type="simple"/></fig><fig id="F14" position="float" orientation="portrait"><label>Figures 14.</label><caption><p>Male genital organs of <italic><tp:taxon-name>Psammoecus</tp:taxon-name></italic> spp. <bold>A–C</bold> <italic><tp:taxon-name>Psammoecus labyrinthicus</tp:taxon-name></italic> sp. n., holotype <bold>D–F</bold> <italic><tp:taxon-name>Psammoecus boreas</tp:taxon-name></italic> sp. n., holotype <bold>G–I</bold> <italic><tp:taxon-name>Psammoecus omotoensis</tp:taxon-name></italic> sp. n., holotype <bold>J–L</bold> <italic><tp:taxon-name>Psammoecus simoni</tp:taxon-name></italic> Grouvelle, 1892 <bold>M–O</bold> <italic><tp:taxon-name>Psammoecus fasciatus</tp:taxon-name></italic> Reitter, 1874, lectotype <bold>P–R</bold> <italic><tp:taxon-name>Psammoecus quadrimaculatus</tp:taxon-name></italic> Reitter, 1874, holotype. <bold>A</bold>, <bold>D</bold>, <bold>G</bold>, <bold>J</bold>, <bold>M</bold> and <bold>P</bold> 9th abdominal sternite; <bold>B</bold>, <bold>C</bold>, <bold>E</bold>, <bold>F</bold>, <bold>H</bold>, <bold>I</bold>, <bold>K</bold>, <bold>L</bold>, <bold>N</bold>, <bold>O</bold>, <bold>Q</bold> and <bold>R</bold> aedeagus in dorsal (<bold>B</bold>, <bold>E</bold>, <bold>H</bold>, <bold>K</bold>, <bold>N</bold> and <bold>Q</bold>) and lateral (<bold>C</bold>, <bold>F</bold>, <bold>I</bold>, <bold>L</bold>, <bold>O</bold> and <bold>R</bold>). Scale: 0.5 mm; a for <bold>A–C</bold>; b for <bold>D–F</bold>; c for <bold>G–I</bold>; d for <bold>J–L</bold>; e for <bold>M–O</bold>; f for <bold>P–R.</bold></p></caption><graphic xmlns:xlink="http://www.w3.org/1999/xlink" xlink:href="zookeys-403-015-g014.jpg" position="float" orientation="portrait" xlink:type="simple"/></fig></tp:treatment-sec><ref-list><ref id="B25"><mixed-citation xmlns:xlink="http://www.w3.org/1999/xlink" xlink:type="simple"><person-group><name name-style="western"><surname>Nakane</surname><given-names>T</given-names></name></person-group> (<year>1963</year>) <chapter-title>Silvanidae</chapter-title>. In: <person-group><name name-style="western"><surname>Nakane</surname><given-names>T</given-names></name><name name-style="western"><surname>Ohbayashi</surname><given-names>K</given-names></name><name name-style="western"><surname>Nomura</surname><given-names>S</given-names></name><name name-style="western"><surname>Kurosawa</surname><given-names>Y</given-names></name></person-group> (<role>Eds</role>) <source>Iconographia Insectorum Japonicorum Colore naturali edita</source>. <volume>Vol. 2 (Coleoptera)</volume>, <publisher-name>Hokuryukan</publisher-name>, <publisher-loc>Tokyo</publisher-loc>, <fpage>195</fpage>–<lpage>196</lpage><comment>(incl. pl. 98)</comment>. <comment>[In Japanese]</comment></mixed-citation></ref><ref id="B13"><mixed-citation xmlns:xlink="http://www.w3.org/1999/xlink" xlink:type="simple"><person-group><name name-style="western"><surname>Hirano</surname><given-names>Y</given-names></name></person-group> (<year>2009</year>) <article-title>Notes on Japanese Silvanidae (Nihonsan hosohiratamushi-ka ni tsuite).</article-title><source>Kanagawa-chûhô</source><volume>168</volume>: <fpage>57</fpage>-<lpage>83</lpage>. <comment>[In Japanese]</comment></mixed-citation></ref><ref id="B14"><mixed-citation xmlns:xlink="http://www.w3.org/1999/xlink" xlink:type="simple"><person-group><name name-style="western"><surname>Hirano</surname><given-names>Y</given-names></name></person-group> (<year>2010</year>) <source>Cucujoidea of Japan Vol.2 Silvanidae, Byturidae, Biphyllidae.</source><publisher-name>Roppon-Ashi Entomological Books</publisher-name>, <publisher-loc>Tokyo</publisher-loc>, <lpage>61</lpage> pp. <comment>[In Japanese, with English title]</comment></mixed-citation></ref></ref-list></tp:taxon-treatment>
