# Supplementary material for: A revision of Japanese species of the genus Psammoecus Latreille (Coleoptera, Silvanidae)
Source: Zookeys. 2014 Apr 17;(403):15–45. doi: 10.3897/zookeys.403.7145 (PMC4023238; doi:10.3897/zookeys.403.7145)
Supplement: XML Treatment for Psammoecus simoni [file zookeys.403.7145-treatment8.xml]

<!DOCTYPE tp:taxon-treatment
  PUBLIC "-//TaxonX//DTD Taxonomic Treatment Publishing DTD v0 20100105//EN" "tax-treatment-NSO.dtd">
<tp:taxon-treatment xmlns:tp="http://www.plazi.org/taxpub"><tp:treatment-meta><mixed-citation publication-type="journal"><person-group><name><surname>Yoshida</surname><given-names>Takahiro</given-names></name><name><surname>Hirowatari</surname><given-names>Toshiya</given-names></name></person-group><article-title>A revision of Japanese species of the genus <italic>Psammoecus</italic> Latreille (Coleoptera, Silvanidae)</article-title><source>Zookeys</source><day>17</day><month>4</month><year>2014</year><volume>2014</volume><issue>403</issue><fpage>15</fpage><lpage>45</lpage><pub-id pub-id-type="doi">10.3897/zookeys.403.7145</pub-id></mixed-citation></tp:treatment-meta><tp:nomenclature><tp:taxon-name>
                            <tp:taxon-name-part taxon-name-part-type="genus">Psammoecus</tp:taxon-name-part>
                            <tp:taxon-name-part taxon-name-part-type="species">simoni</tp:taxon-name-part>
                            <object-id xmlns:xlink="http://www.w3.org/1999/xlink" xlink:type="simple">http://species-id.net/wiki/Psammoecus_simoni</object-id>
                            <object-id xmlns:xlink="http://www.w3.org/1999/xlink" xlink:type="simple">Japanese name: Hababiro-semaru-hiratamushi</object-id>
                        </tp:taxon-name><tp:taxon-authority>Grouvelle, 1892</tp:taxon-authority><xref ref-type="fig" rid="F2">Figs 2C</xref><xref ref-type="fig" rid="F10">, 10</xref><xref ref-type="fig" rid="F14">and 14J–L</xref><tp:nomenclature-citation-list><tp:nomenclature-citation><tp:taxon-name>Psammoecus simonis</tp:taxon-name><comment> [sic.] Grouvelle, 1892: 287. Type locality: Philippine; Type deposition: Museum National d’Histoire Naturelle, Paris. (misspelling)</comment></tp:nomenclature-citation><tp:nomenclature-citation><tp:taxon-name>Psammoecus simoni</tp:taxon-name><comment>: <xref ref-type="bibr" rid="B7">Grouvelle 1908</xref>: 476, 488. – <xref ref-type="bibr" rid="B12">Hetschko 1930</xref>: 81. (catalogue) – <xref ref-type="bibr" rid="B26">Pal 1985</xref>: 31, fig. 11. – <xref ref-type="bibr" rid="B13">Hirano 2009</xref>: 63, 65, 82, fig. 5. – <xref ref-type="bibr" rid="B14">Hirano 2010</xref>: 11, 14. – <xref ref-type="bibr" rid="B18">Karner 2012</xref>: 25, fig. 11.</comment></tp:nomenclature-citation><!--PageBreak--></tp:nomenclature-citation-list></tp:nomenclature><tp:treatment-sec sec-type="Diagnosis"><title>Diagnosis.</title><p>This species is distinguished from other Japanese <italic><tp:taxon-name>Psammoecus</tp:taxon-name></italic> species by the black elytra with yellow maculae and the posterior teeth on lateral margins of pronotum longer than those of anterior margins.</p></tp:treatment-sec><tp:treatment-sec sec-type="Description"><title>Description.</title><p><bold>Body length.</bold> 2.24–2.56 mm (n=8).</p><p><bold>9th abdominal sternite</bold> (<xref ref-type="fig" rid="F14">Fig. 14J</xref>). Strut comparatively short, cut at anterior 2/5, diverging gradually, branches comparatively long and wide. Lateral sclerites elongate, slightly curved inwards, apical sclerites pointed.</p><p><bold>Aedeagus</bold> (<xref ref-type="fig" rid="F14">Fig. 14K, L</xref>). Parameres fused with phallobase, wide, short, posterior and lateral portions punctuated sparsely, densely punctuated triangular areas in anterior portions, a few long setae and short setae on posterior half, several short folds around beginning of divergence of parameres, a few lines on upper densely punctuated areas. Phallobase stout, broad in lateral aspect, anterior margin straight, a few subparallel lines on posterior dorsal portion. Penis comparatively broad, flattened around apex, apical margin rounded, punctuated sparsely on apex.</p></tp:treatment-sec><tp:treatment-sec sec-type="Specimens examined"><title>Specimens examined.</title><p>JAPAN: [Okinawa Pref.] 1 male, 4 females &amp; 2 exs., Inamine, Nago City, Okinawa Island, 26–IX–2012, T. Yoshida leg. (ELKU); 1 ex., Mt. Yarabu-dake, Ishigaki Island, 16–VI–2002, T. Watanabe leg. (ELKU).</p></tp:treatment-sec><tp:treatment-sec sec-type="Distribution"><title>Distribution.</title><p>JAPAN: Okinawa, Hateruma and Ishigaki Islands; Madagascar; India; Sri Lanka; Malaysia; Indonesia; Philippines.</p></tp:treatment-sec><tp:treatment-sec sec-type="Biological notes"><title>Biological notes.</title><p>This species is found in dead leaves to which fungi are attached and occurs sympatrically with other Silvanid species such as <italic><tp:taxon-name>Psammoecus trimaculatus</tp:taxon-name></italic>, <italic><tp:taxon-name>Psammoecus scitus</tp:taxon-name></italic> sp. n., <italic><tp:taxon-name>Cryptamorpha desjardinsi</tp:taxon-name></italic> (Guérin-Méneville, 1844) and <italic><tp:taxon-name>Monanus concinnulus</tp:taxon-name></italic> (Walker, 1858) (<xref ref-type="fig" rid="F15">Fig. 15B</xref>).</p><!--PageBreak--></tp:treatment-sec><tp:treatment-sec sec-type="Remarks"><title>Remarks.</title><p>Pal (1980) and <xref ref-type="bibr" rid="B18">Karner (2012)</xref> redescribed this species. <xref ref-type="bibr" rid="B5">Grouvelle (1892)</xref> described it as ‘simonis’. However, <xref ref-type="bibr" rid="B7">Grouvelle (1908)</xref> referred to it with the specific name ‘simoni’. Pal (1980), <xref ref-type="bibr" rid="B14">Hirano (2010)</xref> and <xref ref-type="bibr" rid="B18">Karner (2012)</xref> used the latter spelling, which we adopt in the present study.</p></tp:treatment-sec><tp:treatment-sec><!--Section generated to contain objects referenced in tp:taxon-treatment.--><fig id="F2" position="float" orientation="portrait"><label>Figures 2.</label><caption><p>Habitus of <italic><tp:taxon-name>Psammoecus</tp:taxon-name></italic> spp. <bold>A</bold> <italic><tp:taxon-name>Psammoecus boreas</tp:taxon-name></italic> sp. n., holotype <bold>B</bold> <italic><tp:taxon-name>Psammoecus omotoensis</tp:taxon-name></italic> sp. n., holotype <bold>C</bold> <italic><tp:taxon-name>Psammoecus simoni</tp:taxon-name></italic> Grouvelle, 1892 <bold>D</bold> <italic><tp:taxon-name>Psammoecus fasciatus</tp:taxon-name></italic> Reitter, 1874, lectotype <bold>E</bold> <italic><tp:taxon-name>Psammoecus hiranoi</tp:taxon-name></italic> Yoshida &amp; Hirowatari, 2013 <bold>F</bold> <italic><tp:taxon-name>Psammoecus quadrimaculatus</tp:taxon-name></italic> Reitter, 1874, holotype. Scale: 1.0 mm.</p></caption><graphic xmlns:xlink="http://www.w3.org/1999/xlink" xlink:href="zookeys-403-015-g002.jpg" position="float" orientation="portrait" xlink:type="simple"/></fig><fig id="F10" position="float" orientation="portrait"><label>Figures 10.</label><caption><p><italic><tp:taxon-name>Psammoecus simoni</tp:taxon-name></italic> Grouvelle, 1892, male specimen which genital structures were illustrated in this paper (<bold>B–E</bold>) and another male specimen (<bold>A</bold>). <bold>A</bold> Left antenna <bold>B</bold> head and pronotum of dorsal view <bold>C</bold> head and pronotum of ventral view <bold>D</bold> metaventrite <bold>E</bold> right elytron with rows of punctures and pubescence. Scale: 0.5 mm.</p></caption><graphic xmlns:xlink="http://www.w3.org/1999/xlink" xlink:href="zookeys-403-015-g010.jpg" position="float" orientation="portrait" xlink:type="simple"/></fig><fig id="F14" position="float" orientation="portrait"><label>Figures 14.</label><caption><p>Male genital organs of <italic><tp:taxon-name>Psammoecus</tp:taxon-name></italic> spp. <bold>A–C</bold> <italic><tp:taxon-name>Psammoecus labyrinthicus</tp:taxon-name></italic> sp. n., holotype <bold>D–F</bold> <italic><tp:taxon-name>Psammoecus boreas</tp:taxon-name></italic> sp. n., holotype <bold>G–I</bold> <italic><tp:taxon-name>Psammoecus omotoensis</tp:taxon-name></italic> sp. n., holotype <bold>J–L</bold> <italic><tp:taxon-name>Psammoecus simoni</tp:taxon-name></italic> Grouvelle, 1892 <bold>M–O</bold> <italic><tp:taxon-name>Psammoecus fasciatus</tp:taxon-name></italic> Reitter, 1874, lectotype <bold>P–R</bold> <italic><tp:taxon-name>Psammoecus quadrimaculatus</tp:taxon-name></italic> Reitter, 1874, holotype. <bold>A</bold>, <bold>D</bold>, <bold>G</bold>, <bold>J</bold>, <bold>M</bold> and <bold>P</bold> 9th abdominal sternite; <bold>B</bold>, <bold>C</bold>, <bold>E</bold>, <bold>F</bold>, <bold>H</bold>, <bold>I</bold>, <bold>K</bold>, <bold>L</bold>, <bold>N</bold>, <bold>O</bold>, <bold>Q</bold> and <bold>R</bold> aedeagus in dorsal (<bold>B</bold>, <bold>E</bold>, <bold>H</bold>, <bold>K</bold>, <bold>N</bold> and <bold>Q</bold>) and lateral (<bold>C</bold>, <bold>F</bold>, <bold>I</bold>, <bold>L</bold>, <bold>O</bold> and <bold>R</bold>). Scale: 0.5 mm; a for <bold>A–C</bold>; b for <bold>D–F</bold>; c for <bold>G–I</bold>; d for <bold>J–L</bold>; e for <bold>M–O</bold>; f for <bold>P–R.</bold></p></caption><graphic xmlns:xlink="http://www.w3.org/1999/xlink" xlink:href="zookeys-403-015-g014.jpg" position="float" orientation="portrait" xlink:type="simple"/></fig><fig id="F15" position="float" orientation="portrait"><label>Figures 15.</label><caption><p>The habitat of <italic><tp:taxon-name>Psammoecus labyrinthicus</tp:taxon-name></italic> sp. n. (<bold>A</bold>) and <italic><tp:taxon-name>Psammoecus simoni</tp:taxon-name></italic> Grouvelle, 1892 (<bold>B</bold>) <bold>A</bold> Ta, Toyotama-chô, Tsushima Island, Nagasaki Prefecture, Japan <bold>B</bold> Inamine, Nago City, Okinawa Island, Okinawa Prefecture, Japan.</p></caption><graphic xmlns:xlink="http://www.w3.org/1999/xlink" xlink:href="zookeys-403-015-g015.jpg" position="float" orientation="portrait" xlink:type="simple"/></fig></tp:treatment-sec><ref-list><ref id="B7"><mixed-citation xmlns:xlink="http://www.w3.org/1999/xlink" xlink:type="simple"><person-group><name name-style="western"><surname>Grouvelle</surname><given-names>A</given-names></name></person-group> (<year>1908</year>) <article-title>Coléoptères de la région Indienne. Rhysodidae, Trogositidae, Nitidulidae, Colydiidae, Cucujidae.</article-title><source>Annales de la Société Entomologique de France</source><volume>77</volume>: <fpage>315</fpage>-<lpage>495</lpage>.</mixed-citation></ref><ref id="B12"><mixed-citation xmlns:xlink="http://www.w3.org/1999/xlink" xlink:type="simple"><person-group><name name-style="western"><surname>Hetschko</surname><given-names>A</given-names></name></person-group> (<year>1930</year>) <chapter-title>Fam. Cucujidae</chapter-title>. In: <source>Coleopterorum Catalogus Pars 109</source>. <publisher-name>W. Junk</publisher-name>, <publisher-loc>Berlin</publisher-loc>, <fpage>1</fpage>–<lpage>90</lpage>.</mixed-citation></ref><ref id="B26"><mixed-citation xmlns:xlink="http://www.w3.org/1999/xlink" xlink:type="simple"><person-group><name name-style="western"><surname>Pal</surname><given-names>TK</given-names></name></person-group> (<year>1985</year>) <article-title>A revision of Indian <italic>Psammoecus</italic> Latreille (Coleoptera: Silvanidae).</article-title><source>Records of the Zoological Survey of India</source><volume>71</volume>: <fpage>1</fpage>-<lpage>54</lpage>.</mixed-citation></ref><ref id="B13"><mixed-citation xmlns:xlink="http://www.w3.org/1999/xlink" xlink:type="simple"><person-group><name name-style="western"><surname>Hirano</surname><given-names>Y</given-names></name></person-group> (<year>2009</year>) <article-title>Notes on Japanese Silvanidae (Nihonsan hosohiratamushi-ka ni tsuite).</article-title><source>Kanagawa-chûhô</source><volume>168</volume>: <fpage>57</fpage>-<lpage>83</lpage>. <comment>[In Japanese]</comment></mixed-citation></ref><ref id="B14"><mixed-citation xmlns:xlink="http://www.w3.org/1999/xlink" xlink:type="simple"><person-group><name name-style="western"><surname>Hirano</surname><given-names>Y</given-names></name></person-group> (<year>2010</year>) <source>Cucujoidea of Japan Vol.2 Silvanidae, Byturidae, Biphyllidae.</source><publisher-name>Roppon-Ashi Entomological Books</publisher-name>, <publisher-loc>Tokyo</publisher-loc>, <lpage>61</lpage> pp. <comment>[In Japanese, with English title]</comment></mixed-citation></ref><ref id="B18"><mixed-citation xmlns:xlink="http://www.w3.org/1999/xlink" xlink:type="simple"><person-group><name name-style="western"><surname>Karner</surname><given-names>M</given-names></name></person-group> (<year>2012</year>) <article-title>A revision of African <italic>Psammoecus</italic> from the collection of the Musée royal de l’Afrique central.</article-title><source>European Journal of Taxonomy</source><volume>17</volume>: <fpage>1</fpage>-<lpage>31</lpage>. doi: <ext-link ext-link-type="doi" xlink:href="10.5852/ejt.2012.17" xlink:type="simple">10.5852/ejt.2012.17</ext-link></mixed-citation></ref><ref id="B5"><mixed-citation xmlns:xlink="http://www.w3.org/1999/xlink" xlink:type="simple"><person-group><name name-style="western"><surname>Grouvelle</surname><given-names>A</given-names></name></person-group> (<year>1892</year>) <article-title>Cucujides (in Voyage de M. E. Simon á l’îe de Luzon Philippines).</article-title><source>Annales de la Société Entomologique de France</source><volume>61</volume>: <fpage>285</fpage>-<lpage>288</lpage>.</mixed-citation></ref></ref-list></tp:taxon-treatment>
