# Supplementary material for: A revision of Japanese species of the genus Psammoecus Latreille (Coleoptera, Silvanidae)
Source: Zookeys. 2014 Apr 17;(403):15–45. doi: 10.3897/zookeys.403.7145 (PMC4023238; doi:10.3897/zookeys.403.7145)
Supplement: XML Treatment for Psammoecus fasciatus [file zookeys.403.7145-treatment9.xml]

<!DOCTYPE tp:taxon-treatment
  PUBLIC "-//TaxonX//DTD Taxonomic Treatment Publishing DTD v0 20100105//EN" "tax-treatment-NSO.dtd">
<tp:taxon-treatment xmlns:tp="http://www.plazi.org/taxpub"><tp:treatment-meta><mixed-citation publication-type="journal"><person-group><name><surname>Yoshida</surname><given-names>Takahiro</given-names></name><name><surname>Hirowatari</surname><given-names>Toshiya</given-names></name></person-group><article-title>A revision of Japanese species of the genus <italic>Psammoecus</italic> Latreille (Coleoptera, Silvanidae)</article-title><source>Zookeys</source><day>17</day><month>4</month><year>2014</year><volume>2014</volume><issue>403</issue><fpage>15</fpage><lpage>45</lpage><pub-id pub-id-type="doi">10.3897/zookeys.403.7145</pub-id></mixed-citation></tp:treatment-meta><tp:nomenclature><tp:taxon-name>
                            <tp:taxon-name-part taxon-name-part-type="genus">Psammoecus</tp:taxon-name-part>
                            <tp:taxon-name-part taxon-name-part-type="species">fasciatus</tp:taxon-name-part>
                            <object-id xmlns:xlink="http://www.w3.org/1999/xlink" xlink:type="simple">http://species-id.net/wiki/Psammoecus_fasciatus</object-id>
                            <object-id xmlns:xlink="http://www.w3.org/1999/xlink" xlink:type="simple">Japanese name: Kuroobi-semaru-hiratamushi</object-id>
                        </tp:taxon-name><tp:taxon-authority>Reitter, 1874</tp:taxon-authority><xref ref-type="fig" rid="F2">Figs 2D</xref><xref ref-type="fig" rid="F11">, 11</xref><xref ref-type="fig" rid="F14">and 14M–O</xref><tp:nomenclature-citation-list><tp:nomenclature-citation><tp:taxon-name>Psamoecus</tp:taxon-name><comment> [sic.] <italic>fasciatus</italic> Reitter, 1874: 525. Type locality: Japan; Type deposition: the Natural History Museum, London; Type examined. (misspelling)</comment></tp:nomenclature-citation><tp:nomenclature-citation><tp:taxon-name>Psammoecus fasciatus</tp:taxon-name><comment>: <xref ref-type="bibr" rid="B12">Hetschko 1930</xref>: 82. (catalogue) – <xref ref-type="bibr" rid="B25">Nakane 1963</xref>: 196, fig. 16 in pl. 98. – <xref ref-type="bibr" rid="B15">Hisamatsu 1977</xref>: 21. – <xref ref-type="bibr" rid="B29">Sasaji 1985</xref>: 204, fig. 34 in pl. 32. – <xref ref-type="bibr" rid="B31">Sato 1989</xref>: 377. – <xref ref-type="bibr" rid="B11">Halstead et al. 2007</xref> – <xref ref-type="bibr" rid="B13">Hirano 2009</xref>: 64. – <xref ref-type="bibr" rid="B14">Hirano 2010</xref>: 12, 13. – <xref ref-type="bibr" rid="B42">Yoshida and Hirowatari 2013</xref>: 5, 11, 16, 17.</comment></tp:nomenclature-citation></tp:nomenclature-citation-list></tp:nomenclature><tp:treatment-sec sec-type="Diagnosis"><title>Diagnosis.</title><p>This species is closely similar to <italic><tp:taxon-name>Psammoecus hiranoi</tp:taxon-name></italic>. It can be distinguished by the longer parameres, the shallower incision of the phallobase on the anterior 1/4 and the shorter teeth on the lateral margins of the pronotum.</p></tp:treatment-sec><tp:treatment-sec sec-type="Description"><title>Description.</title><p><bold>Body length.</bold> 2.75–3.50 mm (n=49).</p><p><bold>Coloration</bold> (<xref ref-type="fig" rid="F2">Fig. 2D</xref>). Head and pronotum yellowish-brown to reddish-brown. Elytra with a variable horizontal dark band at middle, this band in lighter color specimens thinner towards elytral suture, lateral margins, apical portion and posterior elytral suture dark. Antennae brown or reddish-brown basally, 7th and 8th antennomeres darker, 9th and 10th almost black, 11th (apex) lighter than basal ones. Antennae of some specimens almost unicolorous.</p><p><bold>Head</bold> (<xref ref-type="fig" rid="F11">Fig. 11A, B, C</xref>). Broad, HW/HL 1.40–2.08; IE/HL 0.94–1.38. Temples enlarged behind eyes, narrowed gradually toward posterior margin. Eyes large, slightly prominent. Ventral surface with rough irregular punctuation, sparser punctuation on dorsal surface. Antennae 1.38–1.57 mm, 2nd antennomere short; covered with thick medium length pubescence and some long erect pubescence on each antennomere; approximate ratio of lectotype as follows: 2.5: 1.0: 1.3: 1.3: 1.3: 1.3: 1.3: 1.3: 1.3: 1.2: 1.8 (<xref ref-type="fig" rid="F11">Fig. 11A</xref>).</p><p><bold>Pronotum</bold> (<xref ref-type="fig" rid="F11">Fig. 11B, C</xref>). Broad, PW/PL 0.69–1.52. Punctuation on dorsal surface very dense, but no punctures around posterior margin, punctuation on ventral surface sparser than dorsal surface, some of them in rows especially on posterior half. Pubescence composed of frequent short setae on dorsal surface and a long seta on each tooth on lateral margins and at anterior and posterior angles. Each anterior angle with a distinct group of a few very small teeth, each lateral margin with four teeth; tooth I comparatively small, teeth II, III and IV almost the same moderate size, each posterior angle with a comparatively small tooth.</p><!--PageBreak--><p><bold>Elytra</bold> (<xref ref-type="fig" rid="F11">Fig. 11E</xref>). Elongate-oval, EW/BL 0.41–0.47. Punctures wider than interstices. Pubescence composed of semi-erect medium length setae and some long erect setae in a row around lateral margins, longer toward anterior portion.</p><p><bold>9th abdominal sternite</bold> (<xref ref-type="fig" rid="F14">Fig. 14M</xref>). Strut cut at around half, diverging widely around the posterior base, ends of each branch curved inwards. Lateral sclerites triangular, flat.</p><p><bold>Aedeagus</bold> (<xref ref-type="fig" rid="F14">Figs 14N and O</xref>). Parameres simple stick-shaped, elongate, slightly curved inwards, punctuated sparsely except base, a few semi-long setae around apical portion. Phallobase diverging gradually around anterior 1/4, a little bulging along inner margins of each branch, lateral margins broadening. Penis also elongate, punctuated on posterior 1/6, more densely on ventral portion, especially densely on apical portion.</p></tp:treatment-sec><tp:treatment-sec sec-type="Type series"><title>Type series.</title><p>Lectotype: male, Mt. Maya-san, Kobe City, Hyogo Prefecture, Japan, 1871, G. Lewis leg. (BMNH). Paralectotype: 1 female, same locality, 1871, G. Lewis leg. (BMNH). (here designated)</p></tp:treatment-sec><tp:treatment-sec sec-type="Specimens examined"><title>Specimens examined.</title><p>Russia: [Primorsky Krai] 1 ex., Chuguevka Village, 27–VI–1999, Y. Notsu leg. (EUMJ). JAPAN: [Niigata Pref.] 1 male &amp; 1 ex., Renge-Onsen, Itoigawa City, 14–VIII–2003, I. Tanaka leg. (ITC). [Tokyo Pref.] 7 exs., <!--PageBreak-->Mikura Island, Mikurajima Village, 11–VI–1977, T. Nakane leg. (HUSE). [Nagano Pref.] 1 ex., Togakushi-Kôgen, Nagano City, 5–6–VII–2008, K. Mizuno leg. (KMC); 2 ex., Ôbora, Ueda City, 24–VII–2013, T. Yoshida leg. (ELKU). [Kyoto Pref.] 1 ex., Kifune, Kyoto City, 6–IV–1988, I. Tanaka leg. (ITC). [Hyogo Pref.] 1 ex., Itoi, Asago City, 26–IX–2004, I. Tanaka leg. (ITC); 5 exs., Sakanotani, Shisô City, 19–VII–2009, K. Itô leg. (KMC); 1 ex., Onzui, Shisô City, 19–VII–2009, K. Utô leg. (KMC); 1 ex., Mt. Yuzuruha-san, Nantan Town, Awaji Island, 18–X–2003, I. Tanaka leg. (ITC). [Nara Pref.] 1 ex., Mt. Kasuga-yama, Nara City, 5–V–1985, I. Tanaka leg. (ITC); 2 exs., same locality, 5–V–2012, K. Ikeuchi leg. (ELKU); 1 ex., same locality, 31–VII–2012, K. Matsuda leg. (ELKU). [Tokushima Pref.] 1 ex., Mt. Shibakoya-yama, Kamiyama Town, 31–VII–1975, M. Yoshida leg. (EUMJ). [Ehime Pref.] 1 ex., Nishidani, Yanadani Village, 15–16–VII–1994, K. Aita leg. (EUMJ). [Kochi Pref.] 1 ex., Muroto Cape, Muroto City, 7–VI–1959, S. Hisamatsu leg. (EUMJ). [Nagasaki Pref.] 1 ex., Mt. Tatera-san, Tsushima Island 16–IX–1995, N. Narukawa leg. (ELKU); 3 exs., Midake, 12–X–1977, Y. Notsu leg. (EUMJ). [Kagoshima Pref.] 1 male &amp; 4 exs., Kirishima, 29–VII–1971, T. Nakane leg. (HUSE); 2 exs., Shiratani-unsuikyô, Yakushima Island, 15–VIII–2005, J. Ogawa leg. (EUMJ); 1 male &amp; 1 ex., Onoaida Hodô, Yakushima Island, 14–15–IX–2002, N. Ohbayashi leg. (EUMJ); 2 exs., Kosugidani, Yakushima Island, 2–V–1984, K. Mizuno leg. (OMNH); 4 exs., Anbô, Yakushima Island, 16–VII–1989, N. Narukawa leg. (ELKU); 5 exs., Nogi, Nishino-omote, Tanegashima Island, 10–VII–1974, S. Hisamatsu leg. (EUMJ).</p></tp:treatment-sec><tp:treatment-sec sec-type="Distribution"><title>Distribution.</title><p>JAPAN: Hokkaido, Honshu, Shikoku, Kyushu, Mikura (Izu Islands), Awaji, Yakushima and Tanegashima Islands; Burma; Korea; Russia.</p></tp:treatment-sec><tp:treatment-sec sec-type="Biological notes"><title>Biological notes.</title><p>The first author (Yoshida) collected this species from various kinds of dead leaves from evergreen trees, deciduous trees and bamboo.</p></tp:treatment-sec><tp:treatment-sec sec-type="Remarks"><title>Remarks.</title><p>The syntypes of this species consist of three specimens: two of them belong to this species, but the remaining one represents <italic><tp:taxon-name>Psammoecus trimaculatus</tp:taxon-name></italic> or <italic><tp:taxon-name>Psammoecus triguttatus</tp:taxon-name></italic>. We designate a male specimen as lectotype, and a female specimen as paralectotype. The type specimens were collected from Mt. Maya-san, Kobe City, Hyogo.</p></tp:treatment-sec><tp:treatment-sec><!--Section generated to contain objects referenced in tp:taxon-treatment.--><fig id="F2" position="float" orientation="portrait"><label>Figures 2.</label><caption><p>Habitus of <italic><tp:taxon-name>Psammoecus</tp:taxon-name></italic> spp. <bold>A</bold> <italic><tp:taxon-name>Psammoecus boreas</tp:taxon-name></italic> sp. n., holotype <bold>B</bold> <italic><tp:taxon-name>Psammoecus omotoensis</tp:taxon-name></italic> sp. n., holotype <bold>C</bold> <italic><tp:taxon-name>Psammoecus simoni</tp:taxon-name></italic> Grouvelle, 1892 <bold>D</bold> <italic><tp:taxon-name>Psammoecus fasciatus</tp:taxon-name></italic> Reitter, 1874, lectotype <bold>E</bold> <italic><tp:taxon-name>Psammoecus hiranoi</tp:taxon-name></italic> Yoshida &amp; Hirowatari, 2013 <bold>F</bold> <italic><tp:taxon-name>Psammoecus quadrimaculatus</tp:taxon-name></italic> Reitter, 1874, holotype. Scale: 1.0 mm.</p></caption><graphic xmlns:xlink="http://www.w3.org/1999/xlink" xlink:href="zookeys-403-015-g002.jpg" position="float" orientation="portrait" xlink:type="simple"/></fig><fig id="F11" position="float" orientation="portrait"><label>Figures 11.</label><caption><p><italic><tp:taxon-name>Psammoecus fasciatus</tp:taxon-name></italic> Reitter, 1874, lectotype, male. <bold>A</bold> Left antenna <bold>B</bold> head and pronotum of dorsal view <bold>C</bold> head and pronotum of ventral view <bold>D</bold> metaventrite <bold>E</bold> right elytron with rows of punctures and pubescence. Scale: 0.5 mm.</p></caption><graphic xmlns:xlink="http://www.w3.org/1999/xlink" xlink:href="zookeys-403-015-g011.jpg" position="float" orientation="portrait" xlink:type="simple"/></fig><fig id="F14" position="float" orientation="portrait"><label>Figures 14.</label><caption><p>Male genital organs of <italic><tp:taxon-name>Psammoecus</tp:taxon-name></italic> spp. <bold>A–C</bold> <italic><tp:taxon-name>Psammoecus labyrinthicus</tp:taxon-name></italic> sp. n., holotype <bold>D–F</bold> <italic><tp:taxon-name>Psammoecus boreas</tp:taxon-name></italic> sp. n., holotype <bold>G–I</bold> <italic><tp:taxon-name>Psammoecus omotoensis</tp:taxon-name></italic> sp. n., holotype <bold>J–L</bold> <italic><tp:taxon-name>Psammoecus simoni</tp:taxon-name></italic> Grouvelle, 1892 <bold>M–O</bold> <italic><tp:taxon-name>Psammoecus fasciatus</tp:taxon-name></italic> Reitter, 1874, lectotype <bold>P–R</bold> <italic><tp:taxon-name>Psammoecus quadrimaculatus</tp:taxon-name></italic> Reitter, 1874, holotype. <bold>A</bold>, <bold>D</bold>, <bold>G</bold>, <bold>J</bold>, <bold>M</bold> and <bold>P</bold> 9th abdominal sternite; <bold>B</bold>, <bold>C</bold>, <bold>E</bold>, <bold>F</bold>, <bold>H</bold>, <bold>I</bold>, <bold>K</bold>, <bold>L</bold>, <bold>N</bold>, <bold>O</bold>, <bold>Q</bold> and <bold>R</bold> aedeagus in dorsal (<bold>B</bold>, <bold>E</bold>, <bold>H</bold>, <bold>K</bold>, <bold>N</bold> and <bold>Q</bold>) and lateral (<bold>C</bold>, <bold>F</bold>, <bold>I</bold>, <bold>L</bold>, <bold>O</bold> and <bold>R</bold>). Scale: 0.5 mm; a for <bold>A–C</bold>; b for <bold>D–F</bold>; c for <bold>G–I</bold>; d for <bold>J–L</bold>; e for <bold>M–O</bold>; f for <bold>P–R.</bold></p></caption><graphic xmlns:xlink="http://www.w3.org/1999/xlink" xlink:href="zookeys-403-015-g014.jpg" position="float" orientation="portrait" xlink:type="simple"/></fig></tp:treatment-sec><ref-list><ref id="B12"><mixed-citation xmlns:xlink="http://www.w3.org/1999/xlink" xlink:type="simple"><person-group><name name-style="western"><surname>Hetschko</surname><given-names>A</given-names></name></person-group> (<year>1930</year>) <chapter-title>Fam. Cucujidae</chapter-title>. In: <source>Coleopterorum Catalogus Pars 109</source>. <publisher-name>W. Junk</publisher-name>, <publisher-loc>Berlin</publisher-loc>, <fpage>1</fpage>–<lpage>90</lpage>.</mixed-citation></ref><ref id="B25"><mixed-citation xmlns:xlink="http://www.w3.org/1999/xlink" xlink:type="simple"><person-group><name name-style="western"><surname>Nakane</surname><given-names>T</given-names></name></person-group> (<year>1963</year>) <chapter-title>Silvanidae</chapter-title>. In: <person-group><name name-style="western"><surname>Nakane</surname><given-names>T</given-names></name><name name-style="western"><surname>Ohbayashi</surname><given-names>K</given-names></name><name name-style="western"><surname>Nomura</surname><given-names>S</given-names></name><name name-style="western"><surname>Kurosawa</surname><given-names>Y</given-names></name></person-group> (<role>Eds</role>) <source>Iconographia Insectorum Japonicorum Colore naturali edita</source>. <volume>Vol. 2 (Coleoptera)</volume>, <publisher-name>Hokuryukan</publisher-name>, <publisher-loc>Tokyo</publisher-loc>, <fpage>195</fpage>–<lpage>196</lpage><comment>(incl. pl. 98)</comment>. <comment>[In Japanese]</comment></mixed-citation></ref><ref id="B15"><mixed-citation xmlns:xlink="http://www.w3.org/1999/xlink" xlink:type="simple"><person-group><name name-style="western"><surname>Hisamatsu</surname><given-names>S</given-names></name></person-group> (<year>1977</year>) <article-title>Some notes of clavicorn beetles from Hiroshima Prefecture (Hiroshima-ken san kyuukakugun kochu note).</article-title><source>Hiroshima Mushi-no-kai Kaiho</source><volume>16</volume>: <fpage>207</fpage>-<lpage>209</lpage>. [In Japanese]</mixed-citation></ref><ref id="B29"><mixed-citation xmlns:xlink="http://www.w3.org/1999/xlink" xlink:type="simple"><person-group><name name-style="western"><surname>Sasaji</surname><given-names>H</given-names></name></person-group> (<year>1985</year>) <chapter-title>Silvanidae</chapter-title>. In: <person-group><name name-style="western"><surname>Kurosawa</surname><given-names>Y</given-names></name><name name-style="western"><surname>Hisamatsu</surname><given-names>S</given-names></name><name name-style="western"><surname>Sasaji</surname><given-names>H</given-names></name></person-group> (<role>Eds</role>) <source>The Coleoptera of Japan in Color</source><volume>Vol. III</volume>. <publisher-name>Hoikusha Publishing</publisher-name>, <publisher-loc>Osaka</publisher-loc>, <fpage>202</fpage>–<lpage>205</lpage><comment>(incl. pl. 32)</comment>. <comment>[In Japanese, with English title]</comment></mixed-citation></ref><ref id="B31"><mixed-citation xmlns:xlink="http://www.w3.org/1999/xlink" xlink:type="simple"><person-group><name name-style="western"><surname>Sato</surname><given-names>M</given-names></name></person-group> (<year>1989</year>) <article-title>Coleoptera.</article-title> In: <person-group><name name-style="western"><surname>Hirashima</surname><given-names>Y</given-names></name></person-group> (<role>Ed</role>) <source>A Check List of Japanese Insects</source><volume>I</volume>. <publisher-name>Entomological Laboratory, Faculty of Agriculture, Kyushu University</publisher-name>, <publisher-loc>Fukuoka</publisher-loc>, <fpage>197</fpage>-<lpage>538</lpage>. [In Japanese]</mixed-citation></ref><ref id="B11"><mixed-citation xmlns:xlink="http://www.w3.org/1999/xlink" xlink:type="simple"><person-group><name name-style="western"><surname>Halstead</surname><given-names>DGH</given-names></name><name name-style="western"><surname>Löbl</surname><given-names>I</given-names></name><name name-style="western"><surname>Jelínek</surname><given-names>J</given-names></name></person-group> (<year>2007</year>) <article-title>Silvanidae.</article-title> In: <person-group><name name-style="western"><surname>Löbl</surname><given-names>I</given-names></name><name name-style="western"><surname>Smetana</surname><given-names>A</given-names></name></person-group> (<role>Eds</role>) <source>Catalogue of Palaearctic Coleoptera</source>. <volume>Vol. 4. Elateroidea – Derodontoidea – Bostrichoidea – Lymexyloidea – Cleroidea – Cucujoidea</volume>. <publisher-name>Apollo Books</publisher-name>, <publisher-loc>Stenstrup</publisher-loc>, <fpage>496</fpage>-<lpage>501</lpage>.</mixed-citation></ref><ref id="B13"><mixed-citation xmlns:xlink="http://www.w3.org/1999/xlink" xlink:type="simple"><person-group><name name-style="western"><surname>Hirano</surname><given-names>Y</given-names></name></person-group> (<year>2009</year>) <article-title>Notes on Japanese Silvanidae (Nihonsan hosohiratamushi-ka ni tsuite).</article-title><source>Kanagawa-chûhô</source><volume>168</volume>: <fpage>57</fpage>-<lpage>83</lpage>. <comment>[In Japanese]</comment></mixed-citation></ref><ref id="B14"><mixed-citation xmlns:xlink="http://www.w3.org/1999/xlink" xlink:type="simple"><person-group><name name-style="western"><surname>Hirano</surname><given-names>Y</given-names></name></person-group> (<year>2010</year>) <source>Cucujoidea of Japan Vol.2 Silvanidae, Byturidae, Biphyllidae.</source><publisher-name>Roppon-Ashi Entomological Books</publisher-name>, <publisher-loc>Tokyo</publisher-loc>, <lpage>61</lpage> pp. <comment>[In Japanese, with English title]</comment></mixed-citation></ref><ref id="B42"><mixed-citation xmlns:xlink="http://www.w3.org/1999/xlink" xlink:type="simple"><person-group><name name-style="western"><surname>Yoshida</surname><given-names>T</given-names></name><name name-style="western"><surname>Hirowatari</surname><given-names>T</given-names></name></person-group> (<year>2013</year>) <article-title>A New Species of the Genus <italic>Psammoecus</italic> (Coleoptera, Silvanidae) from the Nansei Islands, Japan.</article-title><source>Japanese Journal of Systematic Entomology</source><volume>19</volume>: <fpage>85</fpage>-<lpage>90</lpage>.</mixed-citation></ref></ref-list></tp:taxon-treatment>
