# Supplementary material for: A revision of Japanese species of the genus Psammoecus Latreille (Coleoptera, Silvanidae)
Source: Zookeys. 2014 Apr 17;(403):15–45. doi: 10.3897/zookeys.403.7145 (PMC4023238; doi:10.3897/zookeys.403.7145)
Supplement: XML Treatment for Psammoecus hiranoi [file zookeys.403.7145-treatment10.xml]

<!DOCTYPE tp:taxon-treatment
  PUBLIC "-//TaxonX//DTD Taxonomic Treatment Publishing DTD v0 20100105//EN" "tax-treatment-NSO.dtd">
<tp:taxon-treatment xmlns:tp="http://www.plazi.org/taxpub"><tp:treatment-meta><mixed-citation publication-type="journal"><person-group><name><surname>Yoshida</surname><given-names>Takahiro</given-names></name><name><surname>Hirowatari</surname><given-names>Toshiya</given-names></name></person-group><article-title>A revision of Japanese species of the genus <italic>Psammoecus</italic> Latreille (Coleoptera, Silvanidae)</article-title><source>Zookeys</source><day>17</day><month>4</month><year>2014</year><volume>2014</volume><issue>403</issue><fpage>15</fpage><lpage>45</lpage><pub-id pub-id-type="doi">10.3897/zookeys.403.7145</pub-id></mixed-citation></tp:treatment-meta><tp:nomenclature><tp:taxon-name>
                            <tp:taxon-name-part taxon-name-part-type="genus">Psammoecus</tp:taxon-name-part>
                            <tp:taxon-name-part taxon-name-part-type="species">hiranoi</tp:taxon-name-part>
                            <object-id xmlns:xlink="http://www.w3.org/1999/xlink" xlink:type="simple">http://species-id.net/wiki/Psammoecus_hiranoi</object-id>
                            <object-id xmlns:xlink="http://www.w3.org/1999/xlink" xlink:type="simple">Japanese name: Herimon-semaru-hiratamushi</object-id>
                        </tp:taxon-name><tp:taxon-authority>Yoshida &amp; Hirowatari, 2013</tp:taxon-authority><xref ref-type="fig" rid="F2">Fig. 2E</xref><tp:nomenclature-citation-list><tp:nomenclature-citation><tp:taxon-name>Psammoecus</tp:taxon-name><comment> sp. 1: <xref ref-type="bibr" rid="B13">Hirano 2009</xref>: 63, 66, 82, fig. 6. – <xref ref-type="bibr" rid="B14">Hirano 2010</xref>: 12, 15.</comment></tp:nomenclature-citation><tp:nomenclature-citation><tp:taxon-name>Psammoecus</tp:taxon-name><comment> sp. 2: <xref ref-type="bibr" rid="B13">Hirano 2009</xref>: 63, 66, 82, fig. 7. – <xref ref-type="bibr" rid="B14">Hirano 2010</xref>: 12, 15.</comment></tp:nomenclature-citation><tp:nomenclature-citation><tp:taxon-name>Psammoecus hiranoi</tp:taxon-name><comment><xref ref-type="bibr" rid="B42">Yoshida and Hirowatari 2013</xref>: 86–90.</comment></tp:nomenclature-citation></tp:nomenclature-citation-list></tp:nomenclature><tp:treatment-sec sec-type="Diagnosis"><title>Diagnosis.</title><p>This species is closely similar to <italic><tp:taxon-name>Psammoecus fasciatus</tp:taxon-name></italic> and morphological differences between these two species were stated in diagnosis of <italic><tp:taxon-name>Psammoecus fasciatus</tp:taxon-name></italic>.</p><!--PageBreak--></tp:treatment-sec><tp:treatment-sec sec-type="Remarks"><title>Remarks.</title><p><xref ref-type="bibr" rid="B42">Yoshida and Hirowatari (2013)</xref> described this species from the Nansei Islands, Japan including Nakanoshima (Tokara Islands), Amami-Ôshima, Tokunoshima, Okinawa, Ishigaki and the Iriomote Islands. It is closely similar to <italic><tp:taxon-name>Psammoecus fasciatus</tp:taxon-name></italic>, and these two species occur allopatrically across the Watase Line, which is one of the biogeographic borders proposed between the Palaearctic and Oriental regions passing through the Tokara Straits (<xref ref-type="bibr" rid="B42">Yoshida and Hirowatari 2013</xref>).</p><p><xref ref-type="bibr" rid="B42">Yoshida and Hirowatari (2013)</xref> described this species and regarded the undetermined species, <italic><tp:taxon-name>Psammoecus</tp:taxon-name></italic> sp. 2 of <xref ref-type="bibr" rid="B13">Hirano (2009)</xref> and <xref ref-type="bibr" rid="B14">Hirano (2010)</xref>, as conspecific. In addition, in the present study, <italic><tp:taxon-name>Psammoecus</tp:taxon-name></italic> sp. 1 illustrated by <xref ref-type="bibr" rid="B13">Hirano (2009)</xref> and <xref ref-type="bibr" rid="B14">Hirano (2010)</xref>, which was represented by only one female, is also found to be conspecific with this species. We had the opportunity to examine some specimens possessing features of <italic><tp:taxon-name>Psammoecus</tp:taxon-name></italic> sp. 1 (<xref ref-type="fig" rid="F2">Fig. 2E</xref>) and were able to conclude that morphological characters including the male genital structure of these specimens belonged to the range of morphological variation of <italic><tp:taxon-name>Psammoecus hiranoi</tp:taxon-name></italic>.</p><p>The following specimens were found after description of this species:</p></tp:treatment-sec><tp:treatment-sec sec-type="Specimens examined"><title>Specimens examined.</title><p>JAPAN: [Okinawa Pref.] 1 male &amp; 4 exs., Mt. Yonaha-dake, Kunigami Village, Okinawa Island, 3–IV–1974, T. Kinoshita leg. (EUMJ); 10 exs., Ôkuni-rindô, Kuigami Village, Okinawa Island, 4–XI–2013, T. Yoshida leg. (ELKU).</p></tp:treatment-sec><tp:treatment-sec><!--Section generated to contain objects referenced in tp:taxon-treatment.--><fig id="F2" position="float" orientation="portrait"><label>Figures 2.</label><caption><p>Habitus of <italic><tp:taxon-name>Psammoecus</tp:taxon-name></italic> spp. <bold>A</bold> <italic><tp:taxon-name>Psammoecus boreas</tp:taxon-name></italic> sp. n., holotype <bold>B</bold> <italic><tp:taxon-name>Psammoecus omotoensis</tp:taxon-name></italic> sp. n., holotype <bold>C</bold> <italic><tp:taxon-name>Psammoecus simoni</tp:taxon-name></italic> Grouvelle, 1892 <bold>D</bold> <italic><tp:taxon-name>Psammoecus fasciatus</tp:taxon-name></italic> Reitter, 1874, lectotype <bold>E</bold> <italic><tp:taxon-name>Psammoecus hiranoi</tp:taxon-name></italic> Yoshida &amp; Hirowatari, 2013 <bold>F</bold> <italic><tp:taxon-name>Psammoecus quadrimaculatus</tp:taxon-name></italic> Reitter, 1874, holotype. Scale: 1.0 mm.</p></caption><graphic xmlns:xlink="http://www.w3.org/1999/xlink" xlink:href="zookeys-403-015-g002.jpg" position="float" orientation="portrait" xlink:type="simple"/></fig></tp:treatment-sec><ref-list><ref id="B13"><mixed-citation xmlns:xlink="http://www.w3.org/1999/xlink" xlink:type="simple"><person-group><name name-style="western"><surname>Hirano</surname><given-names>Y</given-names></name></person-group> (<year>2009</year>) <article-title>Notes on Japanese Silvanidae (Nihonsan hosohiratamushi-ka ni tsuite).</article-title><source>Kanagawa-chûhô</source><volume>168</volume>: <fpage>57</fpage>-<lpage>83</lpage>. <comment>[In Japanese]</comment></mixed-citation></ref><ref id="B14"><mixed-citation xmlns:xlink="http://www.w3.org/1999/xlink" xlink:type="simple"><person-group><name name-style="western"><surname>Hirano</surname><given-names>Y</given-names></name></person-group> (<year>2010</year>) <source>Cucujoidea of Japan Vol.2 Silvanidae, Byturidae, Biphyllidae.</source><publisher-name>Roppon-Ashi Entomological Books</publisher-name>, <publisher-loc>Tokyo</publisher-loc>, <lpage>61</lpage> pp. <comment>[In Japanese, with English title]</comment></mixed-citation></ref><ref id="B42"><mixed-citation xmlns:xlink="http://www.w3.org/1999/xlink" xlink:type="simple"><person-group><name name-style="western"><surname>Yoshida</surname><given-names>T</given-names></name><name name-style="western"><surname>Hirowatari</surname><given-names>T</given-names></name></person-group> (<year>2013</year>) <article-title>A New Species of the Genus <italic>Psammoecus</italic> (Coleoptera, Silvanidae) from the Nansei Islands, Japan.</article-title><source>Japanese Journal of Systematic Entomology</source><volume>19</volume>: <fpage>85</fpage>-<lpage>90</lpage>.</mixed-citation></ref></ref-list></tp:taxon-treatment>
